# Supplementary material for: Withdrawal of antibiotic growth promoters in China and its impact on the foodborne pathogen Campylobacter coli of swine origin
Source: Front Microbiol. 2022 Sep 8;13:1004725. doi: 10.3389/fmicb.2022.1004725 (PMC9495300; doi:10.3389/fmicb.2022.1004725)
Supplement: Supplementary file 1 [file Table_1.XLSX]

## Sheet: Export
Supplementary Table 1:109 huamn Campylobacter coli isolates from 2018 to 2021.
id-isolate	Year	disease	source	ST
105517_18N1004H1	2018	gastroenteritis	huamn stool	10153
105518_18Q1084H1	2018	gastroenteritis	huamn stool	10157
105519_18Q1179H1	2018	gastroenteritis	huamn stool	10158
105521_18V1065H1	2018	gastroenteritis	huamn stool	10161
105566_CFSAN093262	2018	gastroenteritis	huamn stool	10201
105567_CFSAN096322	2019	gastroenteritis	huamn stool	671
105569_CFSAN096335	2019	gastroenteritis	huamn stool	672
105570_CFSAN096326	2018	gastroenteritis	huamn stool	10204
105568_CFSAN093253	2018	gastroenteritis	huamn stool	10203
106742_CFSAN093251	2018	gastroenteritis	huamn stool	1173
106743_CFSAN093254	2018	gastroenteritis	huamn stool	1173
106756_CFSAN096318	2019	gastroenteritis	huamn stool	1556
106763_CFSAN096327	2019	gastroenteritis	huamn stool	828
111064_Cc_219_H_19	2019	gastroenteritis	huamn stool	11397
111065_Cc_3939	2019	gastroenteritis	huamn stool	11399
111089_Cc_4235	2021	gastroenteritis	huamn stool	11397
111090_Cc_4103	2020	gastroenteritis	huamn stool	11414
111099_Cc_4409	2021	gastroenteritis	huamn stool	9987
111100_Cc_4385	2021	gastroenteritis	huamn stool	6510
111101_Cc_4361	2021	gastroenteritis	huamn stool	1595
111102_Cc_4358	2021	gastroenteritis	huamn stool	1595
111103_Cc_4303	2021	gastroenteritis	huamn stool	10042
111104_Cc_4293	2021	gastroenteritis	huamn stool	8195
111107_Cc_4272	2021	gastroenteritis	huamn stool	2699
111108_Cc_4264	2021	gastroenteritis	huamn stool	9987
111109_Cc_4258	2021	gastroenteritis	huamn stool	828
111110_Cc_4253	2021	gastroenteritis	huamn stool	8518
111111_Cc_4244	2021	gastroenteritis	huamn stool	10042
111112_Cc_4242	2021	gastroenteritis	huamn stool	9987
111113_Cc_4236	2021	gastroenteritis	huamn stool	9987
111114_Cc_4229	2021	gastroenteritis	huamn stool	855
111115_Cc_4220	2020	gastroenteritis	huamn stool	5659
111116_Cc_4201	2021	gastroenteritis	huamn stool	827
111117_Cc_4167	2020	gastroenteritis	huamn stool	825
111118_Cc_4164	2020	gastroenteritis	huamn stool	832
111119_Cc_4145	2020	gastroenteritis	huamn stool	825
111120_Cc_4065	2020	gastroenteritis	huamn stool	1628
111140_Cc_4120	2020	gastroenteritis	huamn stool	825
111145_Cc_4122	2020	gastroenteritis	huamn stool	825
111154_Cc_4071	2020	gastroenteritis	huamn stool	11467
111155_Cc_4114	2020	gastroenteritis	huamn stool	11469
111156_Cc_4217	2021	gastroenteritis	huamn stool	11470
111157_Cc_4187	2021	gastroenteritis	huamn stool	11473
111159_Cc_4384	2021	gastroenteritis	huamn stool	11397
63422_NWC2146	2018	gastroenteritis	huamn stool	9168
70044_NWC2167	2018	gastroenteritis	huamn stool	1767
70067_NWC2203	2018	gastroenteritis	huamn stool	825
70169_NWC2240	2018	gastroenteritis	huamn stool	827
70175_NWC2239	2018	gastroenteritis	huamn stool	825
70180_NWC2237	2018	gastroenteritis	huamn stool	825
70711_NWC2276	2018	gastroenteritis	huamn stool	855
70759_NWC2315	2018	gastroenteritis	huamn stool	827
70785_NWC2318	2018	gastroenteritis	huamn stool	827
70793_NWC2323	2018	gastroenteritis	huamn stool	1145
70816_NWC2329	2018	gastroenteritis	huamn stool	9012
70823_NWC2332	2018	gastroenteritis	huamn stool	827
70852_NWC2337	2018	gastroenteritis	huamn stool	1113
76558_NWC2391	2018	gastroenteritis	huamn stool	827
76602_NWC2437	2018	gastroenteritis	huamn stool	827
76605_NWC2426	2018	gastroenteritis	huamn stool	872
76623_NWC2441	2018	gastroenteritis	huamn stool	4709
76656_NWC2467	2018	gastroenteritis	huamn stool	1009
76658_NWC2468	2018	gastroenteritis	huamn stool	831
76661_NWC2471	2018	gastroenteritis	huamn stool	9382
76664_NWC2506	2018	gastroenteritis	huamn stool	827
76723_NWC2516	2018	gastroenteritis	huamn stool	827
76724_NWC2536	2018	gastroenteritis	huamn stool	962
76746_NWC2521	2018	gastroenteritis	huamn stool	1009
76765_NWC2543	2018	gastroenteritis	huamn stool	854
76772_NWC2545	2018	gastroenteritis	huamn stool	827
76776_NWC2547	2018	gastroenteritis	huamn stool	832
76788_NWC2553	2018	gastroenteritis	huamn stool	2689
76792_NWC2564	2018	gastroenteritis	huamn stool	827
76844_NWC2581	2018	gastroenteritis	huamn stool	827
76875_NWC2604	2018	gastroenteritis	huamn stool	1009
76884_NWC2603	2018	gastroenteritis	huamn stool	827
76903_NWC2599	2018	gastroenteritis	huamn stool	827
76914_NWC2628	2018	gastroenteritis	huamn stool	827
76919_NWC2621	2018	gastroenteritis	huamn stool	854
76921_NWC2632	2018	gastroenteritis	huamn stool	9393
76925_NWC2633	2018	gastroenteritis	huamn stool	832
76947_NWC2646	2018	gastroenteritis	huamn stool	1681
76973_NWC2643	2018	gastroenteritis	huamn stool	9398
76993_NWC2656	2018	gastroenteritis	huamn stool	6543
77006_NWC2680	2018	gastroenteritis	huamn stool	825
77094_NWC2718	2018	gastroenteritis	huamn stool	9202
77110_NWC2720	2018	gastroenteritis	huamn stool	4709
77129_NWC2742	2018	gastroenteritis	huamn stool	827
77132_NWC2752	2018	gastroenteritis	huamn stool	828
77139_NWC2736	2018	gastroenteritis	huamn stool	9012
77141_NWC2741	2018	gastroenteritis	huamn stool	1464
77148_NWC2759	2018	gastroenteritis	huamn stool	827
77153_NWC2749	2018	gastroenteritis	huamn stool	825
77219_NWC2771	2018	gastroenteritis	huamn stool	9211
77260_NWC2451	2018	gastroenteritis	huamn stool	827
78141_NWC2814	2018	gastroenteritis	huamn stool	8195
78167_NWC2818	2018	gastroenteritis	huamn stool	9565
78183_NWC2826	2018	gastroenteritis	huamn stool	855
78212_NWC2833	2018	gastroenteritis	huamn stool	827
78283_NWC2847	2018	gastroenteritis	huamn stool	9568
78302_NWC2860	2018	gastroenteritis	huamn stool	2273
78307_NWC2861	2018	gastroenteritis	huamn stool	1582
78354_NWC2872	2018	gastroenteritis	huamn stool	827
78395_NWC2874	2018	gastroenteritis	huamn stool	825
78433_NWC2896	2018	gastroenteritis	huamn stool	827
78441_NWC2897	2018	gastroenteritis	huamn stool	872
78479_NWC2902	2018	gastroenteritis	huamn stool	825
80284_19W1005H1	2018	gastroenteritis	huamn stool	9969
80838_7708	2018	gastroenteritis	huamn stool	10072
