# Supplementary material for: Withdrawal of antibiotic growth promoters in China and its impact on the foodborne pathogen Campylobacter coli of swine origin
Source: Front Microbiol. 2022 Sep 8;13:1004725. doi: 10.3389/fmicb.2022.1004725 (PMC9495300; doi:10.3389/fmicb.2022.1004725)
Supplement: Supplementary file 2 [file Table_2.XLSX]

## Sheet: Sheet1
Supplementary Table 2：200 strains of Campylobacter (2018: n=50, 2019: n=50, 2020: n=50, 2021: n=50) antibiotic susceptibility test results for 10 antibiotics
Isolates	Separation location	Year	Florfenicol	Linezolid	Gentamicin	Tetracycline	Lincomycin	Erythromycin	Ciprofloxacin	Ampicillin	Meropenem	Tigecycline
2018CD17	Dayi	2018	Susceptible	Susceptible	Resistant	Susceptible	Susceptible	Resistant	Resistant	Susceptible	Susceptible	Susceptible
2018CD2	Dayi	2018	Susceptible	Susceptible	Susceptible	Resistant	Susceptible	Resistant	Resistant	Resistant	Susceptible	Susceptible
2018CD22	Dayi	2018	Susceptible	Susceptible	Resistant	Resistant	Susceptible	Resistant	Resistant	Resistant	Susceptible	Susceptible
2018CD24	Dayi	2018	Resistant	Resistant	Resistant	Resistant	Susceptible	Resistant	Resistant	Susceptible	Susceptible	Susceptible
2018CD25	Dayi	2018	Susceptible	Susceptible	Resistant	Resistant	Susceptible	Resistant	Resistant	Susceptible	Susceptible	Susceptible
2018CD30	Dayi	2018	Susceptible	Susceptible	Resistant	Resistant	Susceptible	Resistant	Resistant	Resistant	Susceptible	Susceptible
2018CD4	Dayi	2018	Susceptible	Susceptible	Resistant	Susceptible	Susceptible	Resistant	Resistant	Susceptible	Susceptible	Susceptible
2018CD50	Dayi	2018	Susceptible	Susceptible	Resistant	Susceptible	Susceptible	Resistant	Resistant	Susceptible	Susceptible	Susceptible
2018CD6	Dayi	2018	Susceptible	Susceptible	Resistant	Susceptible	Susceptible	Resistant	Resistant	Resistant	Susceptible	Susceptible
2018CD78	Dayi	2018	Susceptible	Susceptible	Resistant	Resistant	Susceptible	Resistant	Resistant	Susceptible	Susceptible	Susceptible
2018CD79	Dayi	2018	Susceptible	Susceptible	Resistant	Resistant	Susceptible	Resistant	Resistant	Resistant	Susceptible	Susceptible
2018CD85	Dayi	2018	Susceptible	Susceptible	Resistant	Resistant	Susceptible	Susceptible	Resistant	Resistant	Susceptible	Susceptible
2018CD9	Dayi	2018	Susceptible	Susceptible	Resistant	Resistant	Susceptible	Resistant	Resistant	Resistant	Susceptible	Susceptible
2018JP10	Jinzhong	2018	Resistant	Resistant	Resistant	Resistant	Susceptible	Resistant	Resistant	Susceptible	Susceptible	Susceptible
2018JP11	Jinzhong	2018	Susceptible	Susceptible	Resistant	Resistant	Susceptible	Resistant	Resistant	Susceptible	Susceptible	Susceptible
2018JP18	Jinzhong	2018	Susceptible	Susceptible	Resistant	Susceptible	Susceptible	Resistant	Resistant	Susceptible	Susceptible	Susceptible
2018JP19	Jinzhong	2018	Susceptible	Susceptible	Resistant	Susceptible	Susceptible	Resistant	Resistant	Resistant	Susceptible	Susceptible
2018JP4	Jinzhong	2018	Susceptible	Susceptible	Resistant	Resistant	Susceptible	Resistant	Resistant	Resistant	Susceptible	Susceptible
2018JP8	Jinzhong	2018	Susceptible	Susceptible	Resistant	Susceptible	Susceptible	Resistant	Resistant	Resistant	Susceptible	Susceptible
2018JZ38	Jinzhong	2018	Resistant	Resistant	Resistant	Resistant	Susceptible	Resistant	Resistant	Susceptible	Susceptible	Susceptible
2018QL1	Qionglai	2018	Susceptible	Susceptible	Resistant	Susceptible	Susceptible	Resistant	Resistant	Resistant	Susceptible	Susceptible
2018QL10	Qionglai	2018	Susceptible	Susceptible	Susceptible	Resistant	Susceptible	Resistant	Resistant	Susceptible	Susceptible	Susceptible
2018QL100	Qionglai	2018	Susceptible	Susceptible	Resistant	Resistant	Susceptible	Resistant	Resistant	Resistant	Susceptible	Susceptible
2018QL16	Qionglai	2018	Susceptible	Susceptible	Resistant	Resistant	Susceptible	Resistant	Resistant	Susceptible	Susceptible	Susceptible
2018QL23	Qionglai	2018	Susceptible	Susceptible	Susceptible	Resistant	Susceptible	Resistant	Resistant	Susceptible	Susceptible	Susceptible
2018QL27	Qionglai	2018	Susceptible	Susceptible	Resistant	Resistant	Susceptible	Resistant	Resistant	Resistant	Susceptible	Susceptible
2018QL28	Qionglai	2018	Susceptible	Susceptible	Resistant	Resistant	Susceptible	Resistant	Resistant	Susceptible	Susceptible	Susceptible
2018QL36	Qionglai	2018	Susceptible	Susceptible	Resistant	Resistant	Resistant	Resistant	Resistant	Resistant	Susceptible	Susceptible
2018QL37	Qionglai	2018	Susceptible	Susceptible	Susceptible	Resistant	Susceptible	Resistant	Resistant	Susceptible	Susceptible	Susceptible
2018QL43	Qionglai	2018	Susceptible	Susceptible	Resistant	Resistant	Susceptible	Resistant	Resistant	Susceptible	Susceptible	Susceptible
2018QL45	Qionglai	2018	Susceptible	Susceptible	Resistant	Resistant	Susceptible	Resistant	Resistant	Susceptible	Susceptible	Susceptible
2018QL5	Qionglai	2018	Susceptible	Susceptible	Susceptible	Resistant	Susceptible	Resistant	Resistant	Susceptible	Susceptible	Susceptible
2018QL51	Qionglai	2018	Susceptible	Susceptible	Susceptible	Resistant	Susceptible	Resistant	Resistant	Resistant	Susceptible	Susceptible
2018QL53	Qionglai	2018	Resistant	Resistant	Resistant	Resistant	Susceptible	Resistant	Resistant	Resistant	Susceptible	Susceptible
2018QL57	Qionglai	2018	Susceptible	Susceptible	Resistant	Resistant	Susceptible	Resistant	Resistant	Susceptible	Susceptible	Susceptible
2018QL58	Qionglai	2018	Susceptible	Susceptible	Resistant	Resistant	Susceptible	Resistant	Resistant	Susceptible	Susceptible	Susceptible
2018QL6	Qionglai	2018	Susceptible	Susceptible	Resistant	Resistant	Susceptible	Susceptible	Resistant	Susceptible	Susceptible	Susceptible
2018QL61	Qionglai	2018	Susceptible	Susceptible	Resistant	Resistant	Susceptible	Resistant	Resistant	Susceptible	Susceptible	Susceptible
2018QL62	Qionglai	2018	Susceptible	Susceptible	Susceptible	Resistant	Susceptible	Resistant	Resistant	Resistant	Susceptible	Susceptible
2018QL63	Qionglai	2018	Susceptible	Susceptible	Susceptible	Resistant	Susceptible	Resistant	Resistant	Susceptible	Susceptible	Susceptible
2018QL7	Qionglai	2018	Susceptible	Susceptible	Susceptible	Resistant	Susceptible	Resistant	Resistant	Susceptible	Susceptible	Susceptible
2018QL73	Qionglai	2018	Susceptible	Susceptible	Susceptible	Resistant	Susceptible	Resistant	Resistant	Susceptible	Susceptible	Susceptible
2018QL75	Qionglai	2018	Resistant	Resistant	Resistant	Resistant	Susceptible	Susceptible	Resistant	Susceptible	Susceptible	Susceptible
2018QL76	Qionglai	2018	Susceptible	Susceptible	Resistant	Resistant	Susceptible	Resistant	Resistant	Susceptible	Susceptible	Susceptible
2018QL77	Qionglai	2018	Susceptible	Susceptible	Resistant	Resistant	Susceptible	Resistant	Resistant	Resistant	Susceptible	Susceptible
2018QL79	Qionglai	2018	Resistant	Resistant	Resistant	Resistant	Susceptible	Resistant	Resistant	Susceptible	Susceptible	Susceptible
2018QL91	Qionglai	2018	Susceptible	Susceptible	Resistant	Susceptible	Susceptible	Resistant	Resistant	Susceptible	Susceptible	Susceptible
2018QL92	Qionglai	2018	Susceptible	Susceptible	Susceptible	Resistant	Susceptible	Resistant	Resistant	Susceptible	Susceptible	Susceptible
2018QL94	Qionglai	2018	Susceptible	Susceptible	Resistant	Resistant	Susceptible	Susceptible	Resistant	Susceptible	Susceptible	Susceptible
2018QL95	Qionglai	2018	Resistant	Resistant	Resistant	Resistant	Susceptible	Resistant	Resistant	Susceptible	Susceptible	Susceptible
2019JZ12	Jinzhong	2019	Susceptible	Resistant	Resistant	Susceptible	Susceptible	Resistant	Resistant	Resistant	Susceptible	Susceptible
2019JZ15	Jinzhong	2019	Resistant	Resistant	Resistant	Resistant	Susceptible	Resistant	Resistant	Resistant	Susceptible	Susceptible
2019JZ17	Jinzhong	2019	Susceptible	Susceptible	Susceptible	Resistant	Susceptible	Susceptible	Resistant	Susceptible	Susceptible	Susceptible
2019JZ23	Jinzhong	2019	Susceptible	Susceptible	Susceptible	Resistant	Susceptible	Susceptible	Resistant	Susceptible	Susceptible	Susceptible
2019JZ25	Jinzhong	2019	Susceptible	Susceptible	Resistant	Resistant	Resistant	Resistant	Resistant	Susceptible	Susceptible	Susceptible
2019JZ27	Jinzhong	2019	Susceptible	Susceptible	Resistant	Resistant	Resistant	Resistant	Resistant	Susceptible	Susceptible	Susceptible
2019JZ33	Jinzhong	2019	Susceptible	Susceptible	Susceptible	Resistant	Susceptible	Susceptible	Resistant	Resistant	Susceptible	Susceptible
2019JZ35	Jinzhong	2019	Susceptible	Susceptible	Resistant	Susceptible	Susceptible	Resistant	Susceptible	Susceptible	Susceptible	Susceptible
2019JZ38	Jinzhong	2019	Susceptible	Susceptible	Susceptible	Resistant	Susceptible	Susceptible	Resistant	Resistant	Susceptible	Susceptible
2019JZ40	Jinzhong	2019	Susceptible	Susceptible	Susceptible	Resistant	Susceptible	Susceptible	Resistant	Susceptible	Susceptible	Susceptible
2019JZ43	Jinzhong	2019	Resistant	Resistant	Resistant	Resistant	Susceptible	Susceptible	Resistant	Susceptible	Susceptible	Susceptible
2019JZ49	Jinzhong	2019	Resistant	Resistant	Resistant	Resistant	Susceptible	Resistant	Resistant	Resistant	Susceptible	Susceptible
2019JZ57	Jinzhong	2019	Susceptible	Susceptible	Resistant	Susceptible	Susceptible	Resistant	Resistant	Susceptible	Susceptible	Susceptible
2019JZ58	Jinzhong	2019	Susceptible	Susceptible	Resistant	Resistant	Resistant	Resistant	Resistant	Susceptible	Susceptible	Susceptible
2019JZ71	Jinzhong	2019	Susceptible	Susceptible	Susceptible	Resistant	Susceptible	Susceptible	Resistant	Resistant	Susceptible	Susceptible
2019JZ72	Jinzhong	2019	Susceptible	Susceptible	Resistant	Resistant	Susceptible	Resistant	Resistant	Resistant	Susceptible	Susceptible
2019JZ73	Jinzhong	2019	Susceptible	Susceptible	Resistant	Resistant	Susceptible	Resistant	Resistant	Susceptible	Susceptible	Susceptible
2019JZ77	Jinzhong	2019	Susceptible	Susceptible	Resistant	Resistant	Susceptible	Resistant	Resistant	Susceptible	Susceptible	Susceptible
2019JZ79	Jinzhong	2019	Resistant	Resistant	Resistant	Resistant	Susceptible	Susceptible	Resistant	Susceptible	Susceptible	Susceptible
2019JZ81	Jinzhong	2019	Resistant	Resistant	Resistant	Resistant	Susceptible	Resistant	Resistant	Susceptible	Susceptible	Susceptible
2019JZ9	Jinzhong	2019	Susceptible	Susceptible	Resistant	Susceptible	Resistant	Resistant	Resistant	Resistant	Susceptible	Susceptible
2019JZ91	Jinzhong	2019	Resistant	Resistant	Susceptible	Resistant	Susceptible	Resistant	Resistant	Resistant	Susceptible	Susceptible
2019SH10	Shuanghui	2019	Susceptible	Susceptible	Resistant	Resistant	Susceptible	Resistant	Resistant	Resistant	Susceptible	Susceptible
2019SH11	Shuanghui	2019	Susceptible	Susceptible	Resistant	Resistant	Susceptible	Susceptible	Resistant	Susceptible	Susceptible	Susceptible
2019SH14	Shuanghui	2019	Susceptible	Susceptible	Resistant	Resistant	Susceptible	Susceptible	Resistant	Susceptible	Susceptible	Susceptible
2019SH143	Shuanghui	2019	Susceptible	Susceptible	Resistant	Resistant	Susceptible	Resistant	Resistant	Resistant	Susceptible	Susceptible
2019SH152	Shuanghui	2019	Susceptible	Susceptible	Resistant	Susceptible	Resistant	Resistant	Resistant	Susceptible	Susceptible	Susceptible
2019SH17	Shuanghui	2019	Susceptible	Susceptible	Resistant	Susceptible	Resistant	Resistant	Resistant	Resistant	Susceptible	Susceptible
2019SH19	Shuanghui	2019	Susceptible	Susceptible	Susceptible	Resistant	Susceptible	Susceptible	Resistant	Resistant	Susceptible	Susceptible
2019SH2	Shuanghui	2019	Susceptible	Susceptible	Susceptible	Resistant	Susceptible	Resistant	Resistant	Susceptible	Susceptible	Susceptible
2019SH20	Shuanghui	2019	Susceptible	Resistant	Resistant	Susceptible	Susceptible	Resistant	Resistant	Susceptible	Susceptible	Susceptible
2019SH21	Shuanghui	2019	Susceptible	Susceptible	Susceptible	Resistant	Susceptible	Susceptible	Resistant	Susceptible	Susceptible	Susceptible
2019SH22	Shuanghui	2019	Resistant	Resistant	Susceptible	Resistant	Susceptible	Susceptible	Resistant	Susceptible	Susceptible	Susceptible
2019SH23	Shuanghui	2019	Susceptible	Susceptible	Resistant	Resistant	Susceptible	Susceptible	Resistant	Resistant	Susceptible	Susceptible
2019SH26	Shuanghui	2019	Susceptible	Susceptible	Resistant	Resistant	Susceptible	Susceptible	Resistant	Susceptible	Susceptible	Susceptible
2019SH29	Shuanghui	2019	Susceptible	Susceptible	Susceptible	Resistant	Susceptible	Resistant	Resistant	Susceptible	Susceptible	Susceptible
2019SH32	Shuanghui	2019	Susceptible	Susceptible	Resistant	Resistant	Susceptible	Resistant	Resistant	Susceptible	Susceptible	Susceptible
2019SH39	Shuanghui	2019	Susceptible	Susceptible	Resistant	Susceptible	Susceptible	Resistant	Resistant	Resistant	Susceptible	Susceptible
2019SH42	Shuanghui	2019	Susceptible	Susceptible	Resistant	Resistant	Susceptible	Resistant	Resistant	Susceptible	Susceptible	Susceptible
2019SH49	Shuanghui	2019	Susceptible	Susceptible	Resistant	Resistant	Susceptible	Resistant	Resistant	Susceptible	Susceptible	Susceptible
2019SH5	Shuanghui	2019	Susceptible	Susceptible	Resistant	Resistant	Resistant	Resistant	Resistant	Susceptible	Susceptible	Susceptible
2019SH52	Shuanghui	2019	Resistant	Resistant	Susceptible	Resistant	Susceptible	Susceptible	Resistant	Susceptible	Susceptible	Susceptible
2019SH60	Shuanghui	2019	Susceptible	Susceptible	Resistant	Resistant	Susceptible	Resistant	Resistant	Susceptible	Susceptible	Susceptible
2019SH69	Shuanghui	2019	Susceptible	Susceptible	Resistant	Resistant	Susceptible	Resistant	Resistant	Susceptible	Susceptible	Susceptible
2019SH7	Shuanghui	2019	Susceptible	Susceptible	Susceptible	Resistant	Susceptible	Resistant	Resistant	Susceptible	Susceptible	Susceptible
2019SH72	Shuanghui	2019	Resistant	Resistant	Resistant	Resistant	Susceptible	Susceptible	Resistant	Susceptible	Susceptible	Susceptible
2019SH77	Shuanghui	2019	Susceptible	Susceptible	Resistant	Resistant	Resistant	Resistant	Resistant	Resistant	Susceptible	Susceptible
2019SH89	Shuanghui	2019	Resistant	Resistant	Resistant	Resistant	Susceptible	Resistant	Resistant	Susceptible	Susceptible	Susceptible
2019SH9	Shuanghui	2019	Susceptible	Susceptible	Resistant	Resistant	Resistant	Susceptible	Resistant	Susceptible	Susceptible	Susceptible
2019SH96	Shuanghui	2019	Resistant	Resistant	Resistant	Resistant	Susceptible	Resistant	Resistant	Susceptible	Susceptible	Susceptible
2020CD1	Dayi	2020	Susceptible	Susceptible	Susceptible	Resistant	Susceptible	Resistant	Resistant	Resistant	Susceptible	Susceptible
2020CD10	Dayi	2020	Susceptible	Susceptible	Resistant	Resistant	Susceptible	Resistant	Resistant	Resistant	Susceptible	Susceptible
2020CD11	Dayi	2020	Susceptible	Susceptible	Resistant	Resistant	Susceptible	Resistant	Resistant	Susceptible	Susceptible	Susceptible
2020CD11	Dayi	2020	Susceptible	Susceptible	Resistant	Resistant	Susceptible	Resistant	Resistant	Susceptible	Susceptible	Susceptible
2020CD12	Dayi	2020	Susceptible	Susceptible	Resistant	Resistant	Susceptible	Resistant	Resistant	Resistant	Susceptible	Susceptible
2020CD13	Dayi	2020	Susceptible	Susceptible	Resistant	Susceptible	Susceptible	Resistant	Resistant	Susceptible	Susceptible	Susceptible
2020CD14	Dayi	2020	Susceptible	Susceptible	Resistant	Susceptible	Susceptible	Resistant	Resistant	Resistant	Susceptible	Susceptible
2020CD16	Dayi	2020	Susceptible	Susceptible	Resistant	Resistant	Susceptible	Resistant	Resistant	Resistant	Susceptible	Susceptible
2020CD4	Dayi	2020	Susceptible	Susceptible	Resistant	Resistant	Susceptible	Resistant	Resistant	Susceptible	Susceptible	Susceptible
2020CD6	Dayi	2020	Susceptible	Susceptible	Resistant	Resistant	Susceptible	Resistant	Resistant	Susceptible	Susceptible	Susceptible
2020CD7	Dayi	2020	Susceptible	Susceptible	Resistant	Resistant	Susceptible	Resistant	Resistant	Resistant	Susceptible	Susceptible
2020CD8	Dayi	2020	Susceptible	Susceptible	Resistant	Resistant	Susceptible	Resistant	Resistant	Susceptible	Susceptible	Susceptible
2020CD9	Dayi	2020	Susceptible	Susceptible	Resistant	Resistant	Susceptible	Resistant	Resistant	Susceptible	Susceptible	Susceptible
2020JZ1	Jinzhong	2020	Susceptible	Susceptible	Resistant	Susceptible	Susceptible	Resistant	Resistant	Resistant	Susceptible	Susceptible
2020JZ10	Jinzhong	2020	Susceptible	Susceptible	Resistant	Resistant	Susceptible	Resistant	Resistant	Resistant	Susceptible	Susceptible
2020JZ11	Jinzhong	2020	Susceptible	Susceptible	Resistant	Susceptible	Susceptible	Resistant	Resistant	Resistant	Susceptible	Susceptible
2020JZ13	Jinzhong	2020	Susceptible	Susceptible	Resistant	Resistant	Susceptible	Resistant	Resistant	Susceptible	Susceptible	Susceptible
2020JZ15	Jinzhong	2020	Resistant	Resistant	Resistant	Susceptible	Susceptible	Susceptible	Resistant	Susceptible	Susceptible	Susceptible
2020JZ17	Jinzhong	2020	Susceptible	Susceptible	Resistant	Resistant	Susceptible	Resistant	Resistant	Resistant	Susceptible	Susceptible
2020JZ2	Jinzhong	2020	Susceptible	Susceptible	Resistant	Resistant	Susceptible	Resistant	Susceptible	Susceptible	Susceptible	Susceptible
2020JZ20	Jinzhong	2020	Susceptible	Susceptible	Resistant	Resistant	Susceptible	Resistant	Resistant	Susceptible	Susceptible	Susceptible
2020JZ27	Jinzhong	2020	Resistant	Resistant	Resistant	Resistant	Susceptible	Resistant	Resistant	Susceptible	Susceptible	Susceptible
2020JZ3	Jinzhong	2020	Susceptible	Susceptible	Resistant	Susceptible	Susceptible	Resistant	Resistant	Resistant	Susceptible	Susceptible
2020JZ30	Jinzhong	2020	Susceptible	Susceptible	Resistant	Resistant	Susceptible	Resistant	Resistant	Resistant	Susceptible	Susceptible
2020JZ4	Jinzhong	2020	Resistant	Resistant	Resistant	Susceptible	Susceptible	Susceptible	Resistant	Susceptible	Susceptible	Susceptible
2020JZ5	Jinzhong	2020	Susceptible	Susceptible	Susceptible	Resistant	Susceptible	Resistant	Resistant	Susceptible	Susceptible	Susceptible
2020JZ54	Jinzhong	2020	Resistant	Susceptible	Resistant	Resistant	Resistant	Resistant	Resistant	Susceptible	Susceptible	Susceptible
2020JZ7	Jinzhong	2020	Susceptible	Susceptible	Resistant	Susceptible	Susceptible	Resistant	Resistant	Susceptible	Susceptible	Susceptible
2020JZ8	Jinzhong	2020	Resistant	Resistant	Resistant	Resistant	Susceptible	Resistant	Resistant	Susceptible	Susceptible	Susceptible
2020JZ9	Jinzhong	2020	Resistant	Resistant	Resistant	Susceptible	Susceptible	Susceptible	Resistant	Susceptible	Susceptible	Susceptible
2020QL18	Qionglai	2020	Susceptible	Susceptible	Susceptible	Resistant	Susceptible	Resistant	Resistant	Susceptible	Susceptible	Susceptible
2020QL19	Qionglai	2020	Susceptible	Susceptible	Susceptible	Resistant	Susceptible	Resistant	Resistant	Resistant	Susceptible	Susceptible
2020QL20	Qionglai	2020	Susceptible	Susceptible	Resistant	Resistant	Susceptible	Resistant	Resistant	Susceptible	Susceptible	Susceptible
2020QL21	Qionglai	2020	Susceptible	Susceptible	Resistant	Resistant	Susceptible	Susceptible	Resistant	Susceptible	Susceptible	Susceptible
2020QL22	Qionglai	2020	Susceptible	Susceptible	Resistant	Resistant	Susceptible	Resistant	Resistant	Resistant	Susceptible	Susceptible
2020QL23	Qionglai	2020	Susceptible	Susceptible	Resistant	Resistant	Susceptible	Susceptible	Resistant	Susceptible	Susceptible	Susceptible
2020QL25	Qionglai	2020	Susceptible	Susceptible	Resistant	Resistant	Susceptible	Susceptible	Resistant	Susceptible	Susceptible	Susceptible
2020QL27	Qionglai	2020	Susceptible	Susceptible	Resistant	Resistant	Resistant	Resistant	Resistant	Susceptible	Susceptible	Susceptible
2020QL29	Qionglai	2020	Susceptible	Susceptible	Resistant	Resistant	Susceptible	Resistant	Resistant	Susceptible	Susceptible	Susceptible
2020QL30	Qionglai	2020	Susceptible	Susceptible	Susceptible	Resistant	Susceptible	Susceptible	Resistant	Susceptible	Susceptible	Susceptible
2020QL31	Qionglai	2020	Resistant	Resistant	Resistant	Susceptible	Susceptible	Resistant	Resistant	Resistant	Susceptible	Susceptible
2020QL34	Qionglai	2020	Susceptible	Susceptible	Resistant	Resistant	Susceptible	Resistant	Resistant	Susceptible	Susceptible	Susceptible
2020QL35	Qionglai	2020	Susceptible	Susceptible	Resistant	Resistant	Susceptible	Resistant	Resistant	Susceptible	Susceptible	Susceptible
2020QL36	Qionglai	2020	Susceptible	Susceptible	Resistant	Susceptible	Susceptible	Resistant	Resistant	Resistant	Susceptible	Susceptible
2020QL69	Qionglai	2020	Susceptible	Susceptible	Resistant	Resistant	Susceptible	Resistant	Resistant	Resistant	Susceptible	Susceptible
2020SH78	Shuanghui	2020	Susceptible	Susceptible	Resistant	Resistant	Susceptible	Resistant	Resistant	Resistant	Susceptible	Susceptible
2020SH79	Shuanghui	2020	Susceptible	Susceptible	Resistant	Resistant	Susceptible	Resistant	Resistant	Susceptible	Susceptible	Susceptible
2020SH84	Shuanghui	2020	Resistant	Susceptible	Resistant	Resistant	Susceptible	Resistant	Susceptible	Resistant	Susceptible	Susceptible
2020SH85	Shuanghui	2020	Susceptible	Susceptible	Resistant	Resistant	Susceptible	Resistant	Resistant	Susceptible	Susceptible	Susceptible
2020SH86	Shuanghui	2020	Susceptible	Susceptible	Resistant	Resistant	Susceptible	Resistant	Resistant	Susceptible	Susceptible	Susceptible
2021CD10	Dayi	2021	Susceptible	Susceptible	Resistant	Resistant	Susceptible	Susceptible	Resistant	Resistant	Susceptible	Susceptible
2021CD12	Dayi	2021	Resistant	Resistant	Resistant	Resistant	Susceptible	Susceptible	Resistant	Resistant	Susceptible	Susceptible
2021CD14	Dayi	2021	Resistant	Resistant	Resistant	Resistant	Susceptible	Resistant	Resistant	Susceptible	Susceptible	Susceptible
2021CD16	Dayi	2021	Resistant	Resistant	Susceptible	Resistant	Susceptible	Resistant	Resistant	Resistant	Susceptible	Susceptible
2021CD18	Dayi	2021	Susceptible	Susceptible	Resistant	Resistant	Susceptible	Susceptible	Resistant	Susceptible	Susceptible	Susceptible
2021CD2	Dayi	2021	Resistant	Resistant	Resistant	Resistant	Susceptible	Resistant	Resistant	Susceptible	Susceptible	Susceptible
2021CD20	Dayi	2021	Resistant	Resistant	Resistant	Resistant	Susceptible	Resistant	Resistant	Susceptible	Susceptible	Susceptible
2021CD22	Dayi	2021	Resistant	Resistant	Resistant	Susceptible	Susceptible	Resistant	Resistant	Susceptible	Susceptible	Susceptible
2021CD26	Dayi	2021	Resistant	Resistant	Resistant	Susceptible	Resistant	Susceptible	Resistant	Susceptible	Susceptible	Susceptible
2021CD3	Dayi	2021	Resistant	Resistant	Resistant	Resistant	Susceptible	Resistant	Resistant	Resistant	Susceptible	Susceptible
2021CD30	Dayi	2021	Susceptible	Susceptible	Resistant	Resistant	Resistant	Susceptible	Resistant	Susceptible	Susceptible	Susceptible
2021CD4	Dayi	2021	Resistant	Resistant	Resistant	Resistant	Susceptible	Resistant	Resistant	Susceptible	Susceptible	Susceptible
2021CD5	Dayi	2021	Resistant	Resistant	Resistant	Resistant	Susceptible	Resistant	Resistant	Resistant	Susceptible	Susceptible
2021CD6	Dayi	2021	Resistant	Resistant	Resistant	Susceptible	Resistant	Resistant	Resistant	Susceptible	Susceptible	Susceptible
2021CD7	Dayi	2021	Resistant	Resistant	Resistant	Resistant	Susceptible	Resistant	Resistant	Resistant	Susceptible	Susceptible
2021CD8	Dayi	2021	Resistant	Resistant	Resistant	Resistant	Susceptible	Resistant	Resistant	Resistant	Susceptible	Susceptible
2021MY1	Mianyang	2021	Resistant	Resistant	Resistant	Resistant	Resistant	Resistant	Resistant	Resistant	Susceptible	Susceptible
2021MY10	Mianyang	2021	Resistant	Resistant	Resistant	Susceptible	Susceptible	Resistant	Resistant	Resistant	Susceptible	Susceptible
2021MY11	Mianyang	2021	Resistant	Resistant	Resistant	Resistant	Resistant	Resistant	Resistant	Susceptible	Susceptible	Susceptible
2021MY12	Mianyang	2021	Susceptible	Susceptible	Resistant	Susceptible	Susceptible	Susceptible	Resistant	Susceptible	Susceptible	Susceptible
2021MY15	Mianyang	2021	Susceptible	Susceptible	Resistant	Susceptible	Susceptible	Susceptible	Resistant	Susceptible	Susceptible	Susceptible
2021MY2	Mianyang	2021	Resistant	Resistant	Resistant	Resistant	Susceptible	Susceptible	Resistant	Susceptible	Susceptible	Susceptible
2021MY3	Mianyang	2021	Resistant	Resistant	Resistant	Resistant	Susceptible	Susceptible	Resistant	Susceptible	Susceptible	Susceptible
2021MY4	Mianyang	2021	Resistant	Resistant	Resistant	Resistant	Resistant	Susceptible	Resistant	Susceptible	Susceptible	Susceptible
2021MY5	Mianyang	2021	Resistant	Resistant	Resistant	Resistant	Susceptible	Susceptible	Resistant	Susceptible	Susceptible	Susceptible
2021MY6	Mianyang	2021	Resistant	Resistant	Resistant	Resistant	Resistant	Resistant	Resistant	Susceptible	Susceptible	Susceptible
2021MY7	Mianyang	2021	Susceptible	Susceptible	Resistant	Susceptible	Susceptible	Susceptible	Resistant	Susceptible	Susceptible	Susceptible
2021MY8	Mianyang	2021	Resistant	Resistant	Resistant	Susceptible	Susceptible	Susceptible	Resistant	Resistant	Susceptible	Susceptible
2021MY9	Mianyang	2021	Resistant	Resistant	Resistant	Resistant	Resistant	Resistant	Resistant	Susceptible	Susceptible	Susceptible
2021QL12	Qionglai	2021	Susceptible	Susceptible	Resistant	Resistant	Susceptible	Resistant	Resistant	Resistant	Susceptible	Susceptible
2021QL13	Qionglai	2021	Susceptible	Susceptible	Resistant	Resistant	Susceptible	Resistant	Resistant	Susceptible	Susceptible	Susceptible
2021QL14	Qionglai	2021	Susceptible	Susceptible	Resistant	Resistant	Susceptible	Resistant	Resistant	Susceptible	Susceptible	Susceptible
2021QL15	Qionglai	2021	Resistant	Resistant	Resistant	Resistant	Susceptible	Resistant	Resistant	Susceptible	Susceptible	Susceptible
2021QL16	Qionglai	2021	Susceptible	Susceptible	Resistant	Resistant	Susceptible	Resistant	Resistant	Susceptible	Susceptible	Susceptible
2021QL17	Qionglai	2021	Resistant	Resistant	Resistant	Resistant	Susceptible	Resistant	Resistant	Susceptible	Susceptible	Susceptible
2021QL18	Qionglai	2021	Susceptible	Susceptible	Resistant	Resistant	Susceptible	Resistant	Resistant	Susceptible	Susceptible	Susceptible
2021QL19	Qionglai	2021	Resistant	Resistant	Resistant	Resistant	Susceptible	Susceptible	Resistant	Susceptible	Susceptible	Susceptible
2021QL20	Qionglai	2021	Resistant	Resistant	Resistant	Resistant	Susceptible	Resistant	Resistant	Susceptible	Susceptible	Susceptible
2021QL21	Qionglai	2021	Resistant	Resistant	Resistant	Resistant	Susceptible	Susceptible	Susceptible	Susceptible	Susceptible	Susceptible
2021QL22	Qionglai	2021	Resistant	Resistant	Resistant	Resistant	Susceptible	Susceptible	Resistant	Susceptible	Susceptible	Susceptible
2021QL23	Qionglai	2021	Susceptible	Susceptible	Resistant	Resistant	Susceptible	Susceptible	Resistant	Resistant	Susceptible	Susceptible
2021QL24	Qionglai	2021	Resistant	Resistant	Resistant	Resistant	Susceptible	Susceptible	Resistant	Susceptible	Susceptible	Susceptible
2021QL25	Qionglai	2021	Resistant	Resistant	Resistant	Susceptible	Susceptible	Resistant	Resistant	Susceptible	Susceptible	Susceptible
2021QL26	Qionglai	2021	Resistant	Resistant	Resistant	Susceptible	Susceptible	Resistant	Resistant	Resistant	Susceptible	Susceptible
2021QL27	Qionglai	2021	Resistant	Resistant	Resistant	Susceptible	Susceptible	Resistant	Resistant	Susceptible	Susceptible	Susceptible
2021QL28	Qionglai	2021	Susceptible	Susceptible	Resistant	Resistant	Resistant	Resistant	Resistant	Susceptible	Susceptible	Susceptible
2021QL29	Qionglai	2021	Resistant	Resistant	Resistant	Resistant	Susceptible	Resistant	Resistant	Susceptible	Susceptible	Susceptible
2021QL30	Qionglai	2021	Susceptible	Susceptible	Resistant	Resistant	Resistant	Resistant	Resistant	Resistant	Susceptible	Susceptible
2021QL55	Qionglai	2021	Resistant	Resistant	Resistant	Resistant	Susceptible	Susceptible	Resistant	Susceptible	Susceptible	Susceptible
2021QL74	Qionglai	2021	Resistant	Resistant	Resistant	Resistant	Susceptible	Resistant	Resistant	Resistant	Susceptible	Susceptible

## Sheet: Sheet2
Supplementary Table 2：Rates (%) of Campylobacter resistance to antimicrobial agents from 2018 to 2020
Antibiotics	2018	2019	2020	2021	In total
Florfenicol	14	22	16	72	31
Linezolid	14	18	12	68	28
Gentamicin	78	72	90	94	83.5
Tetracycline	82	84	78	78	80.5
Lincomycin	2	18	4	10	11
Erythromycin	92	68	86	62	77
Ciprofloxacin	98	100	96	98	98
Ampicillin	36	32	38	30	34
