# Supplementary material for: Withdrawal of antibiotic growth promoters in China and its impact on the foodborne pathogen Campylobacter coli of swine origin
Source: Front Microbiol. 2022 Sep 8;13:1004725. doi: 10.3389/fmicb.2022.1004725 (PMC9495300; doi:10.3389/fmicb.2022.1004725)
Supplement: Supplementary file 3 [file Table_3.XLSX]

## Sheet: 2018
Supplementary Table 3：Distribution of drug resistance genes of strains in different years
	cfr(C)	optrA	aac(6')-aph(2'')	aadE-Cc	aph(3'-lll)	ahp(2''-lf)	ant(6)-la	tet(O)	tet(O/32/O)	blaOXA-489	blaOXA-61	23sRNA(2075A>G)	gyrA（p.T86I）	Separation location
2018JP10														Jinzhong		The number of predicted genes (n = 1)
2018JP19														Jinzhong		The number of predicted genes (n = 2)
2018QL5														Qionglai		The number of predicted genes (n >= 3)
2018QL6														Qionglai
2018QL23														Qionglai
2018QL27														Qionglai
2018QL28														Qionglai
2018QL37														Qionglai
2018QL43														Qionglai
2018QL45														Qionglai
2018QL51														Qionglai
2018QL57														Qionglai
2018QL58														Qionglai
2018QL63														Qionglai
2018QL76														Qionglai
2018QL77														Qionglai
2018QL79														Qionglai
2018JZ38														Jinzhong
2018QL91														Qionglai
2018QL92														Qionglai
2018QL94														Qionglai
2018QL95														Qionglai
2018QL100														Qionglai
2018CD4														Dayi
2018CD24														Dayi
2018CD30														Dayi
2018CD50														Dayi
2018CD79														Dayi
2018CD85														Dayi
2018QL53														Qionglai
Number of strains containing relevant genes	5	1	2	19	12	5	10	22	8	16	9	22	30

## Sheet: 2019
Supplementary Table 3：Distribution of drug resistance genes of strains in different years
	cfr(C)	optrA	aac(6')-aph(2'')	aadE-Cc	aph(3'-lll)	ahp(2''-lf)	ant(6)-la	aph(6)-la	tet(O)	tet(O/32/O)	blaOXA-489Bata	blaOXA-61Bata	23sRNA(2075A>G)	lnu(C)	gyrA（p.T86I）	Separation location
2019SH7																Shuanghui		The number of predicted genes (n = 1)
2019SH10																Shuanghui		The number of predicted genes (n = 2)
2019SH14																Shuanghui		The number of predicted genes (n >= 3)
2019SH21																Shuanghui
2019SH22																Shuanghui
2019SH23																Shuanghui
2019SH26																Shuanghui
2019SH49																Shuanghui
2019SH52																Shuanghui
2019SH60																Shuanghui
2019SH69																Shuanghui
2019SH72																Shuanghui
2019SH77																Shuanghui
2019SH89																Shuanghui
2019SH96																Shuanghui
2019SH143																Shuanghui
2019SH152																Shuanghui
2019JZ17																Jinzhong
2019JZ23																Jinzhong
2019JZ25																Jinzhong
2019JZ27																Jinzhong
2019JZ33																Jinzhong
2019JZ38																Jinzhong
2019JZ43																Jinzhong
2019JZ49																Jinzhong
2019JZ57																Jinzhong
2019JZ72																Jinzhong
2019JZ73																Jinzhong
2019JZ77																Jinzhong
2019JZ91																Jinzhong
Number of strains containing relevant genes	2	6	2	16	9	7	8	3	23	7	2	12	18	4	30

## Sheet: 2020
Supplementary Table 3：Distribution of drug resistance genes of strains in different years
	cat	fexA	cfr(C)	optrA	aac(6')-aph(2'')	aadE-Cc	aph(3'-lll)	ahp(2''-lf)	ant(6)-la	tet(O)	tet(O/32/O)	tet(M)	tet(L)	blaOXA-489	blaOXA-61	23sRNA(2075A>G)	lnu(C)	erm(B)	gyrA（p.T86I）	Separation location
2020JZ3																				Jinzhong		The number of predicted genes (n = 1)
2020JZ5																				Jinzhong		The number of predicted genes (n = 2)
2020JZ7																				Jinzhong		The number of predicted genes (n >= 3)
2020JZ9																				Jinzhong
2020JZ11																				Jinzhong
2020JZ13																				Jinzhong
2020JZ17																				Jinzhong
2020QL19																				Qionglai
2020QL21																				Qionglai
2020QL23																				Qionglai
2020QL25																				Qionglai
2020QL27																				Qionglai
2020QL29																				Qionglai
2020QL30																				Qionglai
2020QL34																				Qionglai
2020QL35																				Qionglai
2020QL36																				Qionglai
2020CD7																				Dayi
2020CD8																				Dayi
2020CD9																				Dayi
2020CD10																				Dayi
2020CD11																				Dayi
2020CD12																				Dayi
2020CD13																				Dayi
2020CD14																				Dayi
2020SH78																				Shuanghui
2020SH85																				Shuanghui
2020JZ8																				Jinzhong
2020JZ54																				Jinzhong
2020QL69																				Qionglai
Number of strains containing relevant genes	2	1	1	0	12	13	26	9	23	22	1	4	1	9	18	26	2	1	30

## Sheet: 2021
Supplementary Table 3：Distribution of drug resistance genes of strains in different years
	cfr(C)	optrA	aac(6')-aph(2'')	aadE-Cc	aph(3'-lll)	ahp(2''-lf)	ant(6)-la	aph(6)-la	tet(O)	tet(O/32/O)	tet(M)	blaOXA-193	blaOXA-489	blaOXA-61	23sRNA(2075A>G)	lnu(C)	gyrA（p.T86I）	Separation location
2021CD10																		Dayi		The number of predicted genes (n = 1)
2021CD12																		Dayi		The number of predicted genes (n = 2)
2021CD14																		Dayi		The number of predicted genes (n >= 3)
2021CD16																		Dayi
2021CD18																		Dayi
2021CD2																		Dayi
2021CD20																		Dayi
2021CD22																		Dayi
2021CD26																		Dayi
2021CD30																		Dayi
2021CD4																		Dayi
2021CD56																		Dayi
2021CD6																		Dayi
2021CD8																		Dayi
2021CD21																		Dayi
2021MY12																		Mianyang
2021MY4																		Mianyang
2021MY6																		Mianyang
2021MY8																		Mianyang
2021QL14																		Qionglai
2021QL16																		Qionglai
2021QL18																		Qionglai
2021QL20																		Qionglai
2021QL22																		Qionglai
2021QL24																		Qionglai
2021QL26																		Qionglai
2021QL28																		Qionglai
2021QL30																		Qionglai
2021QL55																		Qionglai
2021QL74																		Qionglai
Number of strains containing relevant genes	2	19	7	27	11	8	18	1	22	2	4	5	14	8	18	7	30

## Sheet: statistics
Percentage of bacteria resistant genes to each antibiotic in each year
	cat	fexA	cfr(C)	optrA	aac(6')-aph(2'')	aadE-Cc	aph(3'-lll)	ahp(2''-lf)	ant(6)-la	aph(6)-la	tet(O)	tet(O/32/O)	tet(M)	aph(6)-la	blaOXA-193	blaOXA-489	blaOXA-61	23sRNA(2075A>G)	lnu(C)	erm(B)	gyrA（p.T86I）
2018	0	0	0.167	0.033	0.067	0.633	0.4	0.167	0.333	0	0.733	0.267	0	0	0	0.53	0.3	0.733	0	0	1
	cat	fexA	cfr(C)	optrA	aac(6')-aph(2'')	aadE-Cc	aph(3'-lll)	ahp(2''-lf)	ant(6)-la	aph(6)-la	tet(O)	tet(O/32/O)	tet(M)	aph(6)-la	blaOXA-193	blaOXA-489Bata	blaOXA-61Bata	23sRNA(2075A>G)	lnu(C)	erm(B)	gyrA（p.T86I）
2019	0	0	0.067	0.2	0.067	0.533	0.3	0.233	0.267	0.1	0.767	0.233	0	0	0	0.067	0.4	0.6	0.133	0	1
	cat	fexA	cfr(C)	optrA	aac(6')-aph(2'')	aadE-Cc	aph(3'-lll)	ahp(2''-lf)	ant(6)-la	aph(6)-la	tet(O)	tet(O/32/O)	tet(M)	aph(6)-la	blaOXA-193	blaOXA-489	blaOXA-61	23sRNA(2075A>G)	lnu(C)	erm(B)	gyrA（p.T86I）
2020	0.067	0.033	0.033	0	0.4	0.433	0.866	0.3	0.0077	0	0.733	0.033	0.133	0.033	0	0.3	0.6	0.867	0.067	0.033	1
	cat	fexA	cfr(C)	optrA	aac(6')-aph(2'')	aadE-Cc	aph(3'-lll)	ahp(2''-lf)	ant(6)-la	aph(6)-la	tet(O)	tet(O/32/O)	tet(M)	aph(6)-la	blaOXA-193	blaOXA-489	blaOXA-61	23sRNA(2075A>G)	lnu(C)	erm(B)	gyrA（p.T86I）
2021	0	0	0.067	0.633	0.233	0.9	0.367	0.267	0.6	3.3	0.733	0.067	0.133	0	0.167	0.467	0.267	0.6	0.233	0	1
