# Supplementary material for: Withdrawal of antibiotic growth promoters in China and its impact on the foodborne pathogen Campylobacter coli of swine origin
Source: Front Microbiol. 2022 Sep 8;13:1004725. doi: 10.3389/fmicb.2022.1004725 (PMC9495300; doi:10.3389/fmicb.2022.1004725)
Supplement: Supplementary file 4 [file Table_4.xls]

## Sheet: Sheet1
Supplementary Table 4：Drug resistance gene correlation matrix			cat	fexA	cfr(C)	optrA	aac(6')-aph(2'')	aadE-Cc	aph(3'-lll)	ahp(2''-lf)	ant(6)-la	aph(6)-la	tet(O)	tet(O/32/O)	tet(M)	tet(L)	blaOXA-193	blaOXA-489	blaOXA-61	2075A&gt;G	lnu(C)	erm(B)
Spearman Rho	cat	correlation coefficient	1	.704**	-0.0392534	-0.0684694	.267**	-0.171102	0.132377	-0.0718223	0.132377	-0.0241755	0.0751646	-0.0528908	-0.0347945	.704**	-0.0271463	-0.100844	0.162251	-0.0656026	0.164062	.704**
		Sig.（双尾）		2.93408e-19	0.670353	0.457441	0.00315662	0.0616909	0.149502	0.435658	0.149502	0.793248	0.414544	0.566153	0.705966	2.93408e-19	0.768518	0.273112	0.0766414	0.476535	0.0733652	2.93408e-19
		N	120	120	120	120	120	120	120	120	120	120	120	120	120	120	120	120	120	120	120	120
	fexA	correlation coefficient	.704**	1	-0.0276395	-0.0482113	.188*	-0.120478	0.0932106	-0.0505722	0.0932106	-0.0170227	0.0529256	-0.0372419	-0.0244998	1.000**	-0.0191145	-0.0710072	0.114245	0.0564578	-0.0319526	-0.00840336
		Sig.（双尾）	2.93408e-19		0.764434	0.60104	0.0394844	0.189948	0.311256	0.583319	0.311256	0.853593	0.565897	0.686334	0.790538		0.835841	0.440899	0.214063	0.540221	0.729006	0.927419
		N	120	120	120	120	120	120	120	120	120	120	120	120	120	120	120	120	120	120	120	120
	cfr(C)	correlation coefficient	-0.0392534	-0.0276395	1	-0.158572	0.00638343	-0.020856	.186*	-0.0237624	0.00502589	-0.0559893	0.0348155	0.0504381	-0.0805823	-0.0276395	-0.0628695	0.0778499	0.00514746	0.0506442	-0.105095	-0.0276395
		Sig.（双尾）	0.670353	0.764434		0.0836571	0.944834	0.821124	0.0420003	0.796703	0.956553	0.543593	0.705796	0.584319	0.381618	0.764434	0.495133	0.398021	0.955503	0.582782	0.253297	0.764434
		N	120	120	120	120	120	120	120	120	120	120	120	120	120	120	120	120	120	120	120	120
	optrA	correlation coefficient	-0.0684694	-0.0482113	-0.158572	1	0.0522468	0.148314	-.194*	0.0924622	.211*	0.127711	-0.1635	0.0763771	.184*	-0.0482113	-0.00843559	0.052228	-.215*	-0.174411	0.0770148	-0.0482113
		Sig.（双尾）	0.457441	0.60104	0.0836571		0.570897	0.105954	0.034175	0.315174	0.0206609	0.16451	0.0743701	0.407034	0.044474	0.60104	0.927142	0.571035	0.0184764	0.0567524	0.403117	0.60104
		N	120	120	120	120	120	120	120	120	120	120	120	120	120	120	120	120	120	120	120	120
	aac(6')-aph(2'')	correlation coefficient	.267**	.188*	0.00638343	0.0522468	1	0.106905	.241**	-0.0684102	.453**	0.0275201	-0.158903	-0.0763984	.209*	.188*	-0.101535	-0.158527	.347**	-0.0320051	0.0346271	.188*
		Sig.（双尾）	0.00315662	0.0394844	0.944834	0.570897		0.245168	0.00800193	0.457831	2.07738e-07	0.765422	0.0830049	0.406903	0.0217399	0.0394844	0.269824	0.0837464	0.0001052	0.728578	0.707316	0.0394844
		N	120	120	120	120	120	120	120	120	120	120	120	120	120	120	120	120	120	120	120	120
	aadE-Cc	correlation coefficient	-0.171102	-0.120478	-0.020856	0.148314	0.106905	1	0.0564979	0.174447	0.0219073	-0.0513793	-0.159745	0.0115713	-0.00462171	-0.120478	0.158656	0.16074	-0.0625882	-0.00387286	0.0982968	-0.120478
		Sig.（双尾）	0.0616909	0.189948	0.821124	0.105954	0.245168		0.539933	0.0567009	0.812269	0.577316	0.0813671	0.90018	0.960044	0.189948	0.0834919	0.079463	0.497069	0.966514	0.285473	0.189948
		N	120	120	120	120	120	120	120	120	120	120	120	120	120	120	120	120	120	120	120	120
	aph(3'-lll)	correlation coefficient	0.132377	0.0932106	.186*	-.194*	.241**	0.0564979	1	.246**	.266**	-0.0897652	-0.0481192	-0.160535	0.0712796	0.0932106	-.205*	0.0645587	0.167046	.195*	0.0326263	0.0932106
		Sig.（双尾）	0.149502	0.311256	0.0420003	0.034175	0.00800193	0.539933		0.00684075	0.00326329	0.329557	0.601737	0.0798512	0.439143	0.311256	0.0246512	0.483594	0.0682152	0.0327675	0.723521	0.311256
		N	120	120	120	120	120	120	120	120	120	120	120	120	120	120	120	120	120	120	120	120
	ahp(2''-lf)	correlation coefficient	-0.0718223	-0.0505722	-0.0237624	0.0924622	-0.0684102	0.174447	.246**	1	0.127429	0.00731742	-0.136505	0.00188341	0.0105316	-0.0505722	-0.115033	-0.0203489	0.122439	0.163265	0.124674	-0.0505722
		Sig.（双尾）	0.435658	0.583319	0.796703	0.315174	0.457831	0.0567009	0.00684075		0.165453	0.936778	0.137107	0.983712	0.909108	0.583319	0.210902	0.825403	0.182786	0.0747924	0.174864	0.583319
		N	120	120	120	120	120	120	120	120	120	120	120	120	120	120	120	120	120	120	120	120
	ant(6)-la	correlation coefficient	0.132377	0.0932106	0.00502589	.211*	.453**	0.0219073	.266**	0.127429	1	-.183*	-.241**	-0.0171291	.272**	0.0932106	-0.12165	-0.17646	.338**	0.0830623	0.139891	0.0932106
		Sig.（双尾）	0.149502	0.311256	0.956553	0.0206609	2.07738e-07	0.812269	0.00326329	0.165453		0.0458851	0.00812064	0.852688	0.00267802	0.311256	0.185641	0.0538611	0.000161216	0.36709	0.127535	0.311256
		N	120	120	120	120	120	120	120	120	120	120	120	120	120	120	120	120	120	120	120	120
	aph(6)-la	correlation coefficient	-0.0241755	-0.0170227	-0.0559893	0.127711	0.0275201	-0.0513793	-0.0897652	0.00731742	-.183*	1	0	-0.0754409	-0.0496292	-0.0170227	-0.0387202	-0.143839	-0.0538939	0.0103969	-0.0647263	-0.0170227
		Sig.（双尾）	0.793248	0.853593	0.543593	0.16451	0.765422	0.577316	0.329557	0.936778	0.0458851		1	0.412825	0.590369	0.853593	0.674576	0.117034	0.558801	0.910265	0.482457	0.853593
		N	120	120	120	120	120	120	120	120	120	120	120	120	120	120	120	120	120	120	120	120
	tet(O)	correlation coefficient	0.0751646	0.0529256	0.0348155	-0.1635	-0.158903	-0.159745	-0.0481192	-0.136505	-.241**	0	1	-.317**	0.154303	0.0529256	0.0240772	0.168947	-0.128136	-0.0538757	-0.170282	0.0529256
		Sig.（双尾）	0.414544	0.565897	0.705796	0.0743701	0.0830049	0.0813671	0.601737	0.137107	0.00812064	1		0.000413001	0.0924313	0.565897	0.79407	0.0650903	0.163098	0.558934	0.062967	0.565897
		N	120	120	120	120	120	120	120	120	120	120	120	120	120	120	120	120	120	120	120	120
	tet(O/32/O)	correlation coefficient	-0.0528908	-0.0372419	0.0504381	0.0763771	-0.0763984	0.0115713	-0.160535	0.00188341	-0.0171291	-0.0754409	-.317**	1	-0.0127739	-0.0372419	-0.0847114	-0.0678741	-0.032231	0.0361265	0.165956	-0.0372419
		Sig.（双尾）	0.566153	0.686334	0.584319	0.407034	0.406903	0.90018	0.0798512	0.983712	0.852688	0.412825	0.000413001		0.889868	0.686334	0.35762	0.461371	0.726738	0.695257	0.0700616	0.686334
		N	120	120	120	120	120	120	120	120	120	120	120	120	120	120	120	120	120	120	120	120
	tet(M)	correlation coefficient	-0.0347945	-0.0244998	-0.0805823	.184*	.209*	-0.00462171	0.0712796	0.0105316	.272**	-0.0496292	0.154303	-0.0127739	1	-0.0244998	0.111456	0.0690066	-0.00912548	-.209*	0.121821	-0.0244998
		Sig.（双尾）	0.705966	0.790538	0.381618	0.044474	0.0217399	0.960044	0.439143	0.909108	0.00267802	0.590369	0.0924313	0.889868		0.790538	0.225537	0.453911	0.921202	0.021653	0.185021	0.790538
		N	120	120	120	120	120	120	120	120	120	120	120	120	120	120	120	120	120	120	120	120
	tet(L)	correlation coefficient	.704**	1.000**	-0.0276395	-0.0482113	.188*	-0.120478	0.0932106	-0.0505722	0.0932106	-0.0170227	0.0529256	-0.0372419	-0.0244998	1	-0.0191145	-0.0710072	0.114245	0.0564578	-0.0319526	-0.00840336
		Sig.（双尾）	2.93408e-19		0.764434	0.60104	0.0394844	0.189948	0.311256	0.583319	0.311256	0.853593	0.565897	0.686334	0.790538		0.835841	0.440899	0.214063	0.540221	0.729006	0.927419
		N	120	120	120	120	120	120	120	120	120	120	120	120	120	120	120	120	120	120	120	120
	blaOXA-193	correlation coefficient	-0.0271463	-0.0191145	-0.0628695	-0.00843559	-0.101535	0.158656	-.205*	-0.115033	-0.12165	-0.0387202	0.0240772	-0.0847114	0.111456	-0.0191145	1	-0.161515	-0.167311	-.245**	0.0614986	-0.0191145
		Sig.（双尾）	0.768518	0.835841	0.495133	0.927142	0.269824	0.0834919	0.0246512	0.210902	0.185641	0.674576	0.79407	0.35762	0.225537	0.835841		0.078006	0.0677735	0.00695763	0.504604	0.835841
		N	120	120	120	120	120	120	120	120	120	120	120	120	120	120	120	120	120	120	120	120
	blaOXA-489	correlation coefficient	-0.100844	-0.0710072	0.0778499	0.052228	-0.158527	0.16074	0.0645587	-0.0203489	-0.17646	-0.143839	0.168947	-0.0678741	0.0690066	-0.0710072	-0.161515	1	-.586**	.207*	-0.103844	-0.0710072
		Sig.（双尾）	0.273112	0.440899	0.398021	0.571035	0.0837464	0.079463	0.483594	0.825403	0.0538611	0.117034	0.0650903	0.461371	0.453911	0.440899	0.078006		1.99068e-12	0.0231595	0.259023	0.440899
		N	120	120	120	120	120	120	120	120	120	120	120	120	120	120	120	120	120	120	120	120
	blaOXA-61	correlation coefficient	0.162251	0.114245	0.00514746	-.215*	.347**	-0.0625882	0.167046	0.122439	.338**	-0.0538939	-0.128136	-0.032231	-0.00912548	0.114245	-0.167311	-.586**	1	-0.155805	-0.00503522	0.114245
		Sig.（双尾）	0.0766414	0.214063	0.955503	0.0184764	0.0001052	0.497069	0.0682152	0.182786	0.000161216	0.558801	0.163098	0.726738	0.921202	0.214063	0.0677735	1.99068e-12		0.0892646	0.956472	0.214063
		N	120	120	120	120	120	120	120	120	120	120	120	120	120	120	120	120	120	120	120	120
	2075A&gt;G	correlation coefficient	-0.0656026	0.0564578	0.0506442	-0.174411	-0.0320051	-0.00387286	.195*	0.163265	0.0830623	0.0103969	-0.0538757	0.0361265	-.209*	0.0564578	-.245**	.207*	-0.155805	1	-0.0255205	-0.148843
		Sig.（双尾）	0.476535	0.540221	0.582782	0.0567524	0.728578	0.966514	0.0327675	0.0747924	0.36709	0.910265	0.558934	0.695257	0.021653	0.540221	0.00695763	0.0231595	0.0892646		0.782024	0.1047
		N	120	120	120	120	120	120	120	120	120	120	120	120	120	120	120	120	120	120	120	120
	lnu(C)	correlation coefficient	0.164062	-0.0319526	-0.105095	0.0770148	0.0346271	0.0982968	0.0326263	0.124674	0.139891	-0.0647263	-0.170282	0.165956	0.121821	-0.0319526	0.0614986	-0.103844	-0.00503522	-0.0255205	1	.263**
		Sig.（双尾）	0.0733652	0.729006	0.253297	0.403117	0.707316	0.285473	0.723521	0.174864	0.127535	0.482457	0.062967	0.0700616	0.185021	0.729006	0.504604	0.259023	0.956472	0.782024		0.003707
		N	120	120	120	120	120	120	120	120	120	120	120	120	120	120	120	120	120	120	120	120
	erm(B)	correlation coefficient	.704**	-0.00840336	-0.0276395	-0.0482113	.188*	-0.120478	0.0932106	-0.0505722	0.0932106	-0.0170227	0.0529256	-0.0372419	-0.0244998	-0.00840336	-0.0191145	-0.0710072	0.114245	-0.148843	.263**	1
		Sig.（双尾）	2.93408e-19	0.927419	0.764434	0.60104	0.0394844	0.189948	0.311256	0.583319	0.311256	0.853593	0.565897	0.686334	0.790538	0.927419	0.835841	0.440899	0.214063	0.1047	0.003707
		N	120	120	120	120	120	120	120	120	120	120	120	120	120	120	120	120	120	120	120	120
