# Supplementary material for: Withdrawal of antibiotic growth promoters in China and its impact on the foodborne pathogen Campylobacter coli of swine origin
Source: Front Microbiol. 2022 Sep 8;13:1004725. doi: 10.3389/fmicb.2022.1004725 (PMC9495300; doi:10.3389/fmicb.2022.1004725)
Supplement: Supplementary file 5 [file Table_5.XLSX]

## Sheet: Sheet1
Supplementary Table 5:Statistics of ST type and related housekeeping genes of 120 strains of Campylobacter
Name	ST	aspA	glnA	gltA	glyA	pgm	tkt	uncA	clonal_complex
2018JP10	854	33	38	30	82	104	43	17	ST-828	complex
2018JP18	902	33	39	30	79	104	43	17	ST-828	complex
2018JP19	902	33	39	30	79	104	43	17	ST-828	complex
2018JZ38	5509	66	39	30	112	104	35	325
2018QL1	829	33	39	30	82	113	43	17	ST-828	complex
2018QL5	828	33	39	30	82	104	43	17	ST-828	complex
2018QL6	854	33	38	30	82	104	43	17	ST-828	complex
2018QL23	1112	33	39	30	82	104	43	68	ST-828	complex
2018QL27	902	33	39	30	79	104	43	17	ST-828	complex
2018QL28	7701	33	38	30	79	1069	44	17
2018QL36	854	33	38	30	82	104	43	17	ST-828	complex
2018QL37	1112	33	39	30	82	104	43	68	ST-828	complex
2018QL43	872	33	39	30	82	113	44	17	ST-828	complex
2018QL45	854	33	38	30	82	104	43	17	ST-828	complex
2018QL51	828	33	39	30	82	104	43	17	ST-828	complex
2018QL53	5947	33	38	30	82	104	47	36	ST-828	complex
2018QL57	8733	33	39	30	544	113	35	17	ST-828	complex
2018QL58	6074	33	38	30	79	104	332	17	ST-828	complex
2018QL62	1112	33	39	30	82	104	43	68	ST-828	complex
2018QL63	1112	33	39	30	82	104	43	68	ST-828	complex
2018QL73	1112	33	39	30	82	104	43	68	ST-828	complex
2018QL75	854	33	38	30	82	104	43	17	ST-828	complex
2018QL76	6184	32	39	30	82	113	43	17	ST-828	complex
2018QL77	854	33	38	30	82	104	43	17	ST-828	complex
2018QL79	1058	33	39	30	82	104	35	17	ST-828	complex
2018QL91	829	33	39	30	82	113	43	17	ST-828	complex
2018QL92	1112	33	39	30	82	104	43	68	ST-828	complex
2018QL94	902	33	39	30	79	104	43	17	ST-828	complex
2018QL95	2642	33	38	30	79	104	35	17	ST-828	complex
2018QL100	872	33	39	30	82	113	44	17	ST-828	complex
2019SH7	1058	33	39	30	82	104	35	17	ST-828	complex
2019SH10	5945	33	38	30	82	113	35	36
2019SH14	854	33	38	30	82	104	43	17	ST-828	complex
2019SH21	2642	33	38	30	79	104	35	17	ST-828	complex
2019SH22	854	33	38	30	82	104	43	17	ST-828	complex
2019SH23	854	33	38	30	82	104	43	17	ST-828	complex
2019SH26	11680	33	39	30	914	113	47	17			new ST
2019SH49	828	33	39	30	82	104	43	17	ST-828	complex
2019SH52	854	33	38	30	82	104	43	17	ST-828	complex
2019SH60	854	33	38	30	82	104	43	17	ST-828	complex
2019SH69	1595	33	38	30	79	104	43	17	ST-828	complex
2019SH72	854	33	38	30	82	104	43	17	ST-828	complex
2019SH77	1016	33	38	30	82	118	43	17	ST-828	complex
2019SH89	828	33	39	30	82	104	43	17	ST-828	complex
2019SH96	1450	53	39	44	82	104	35	36
2019SH143	1563	33	38	30	82	113	43	17	ST-828	complex
2019SH152	1166	33	39	30	79	104	44	17	ST-828	complex
2019JZ17	860	33	39	30	79	113	47	17	ST-828	complex
2019JZ23	5509	66	39	30	79	104	35	325
2019JZ25	9263	170	38	30	82	104	43	17	ST-828	complex
2019JZ27	854	33	38	30	82	104	43	17	ST-828	complex
2019JZ33	860	33	39	30	79	113	47	17	ST-828	complex
2019JZ38	5509	66	39	30	79	104	35	325
2019JZ43	854	33	38	30	82	104	43	17	ST-828	complex
2019JZ49	828	33	39	30	82	104	43	17	ST-828	complex
2019JZ57	11677	33	39	30	82	1187	64	17			new ST
2019JZ72	1166	33	39	30	79	104	44	17	ST-828	complex
2019JZ73	1145	33	39	30	82	104	44	17	ST-828	complex
2019JZ77	6074	33	38	30	79	104	332	17	ST-828	complex
2019JZ91	854	33	38	30	82	104	43	17	ST-828	complex
2020JZ3	1191	33	39	30	82	189	47	17	ST-828	complex
2020JZ5	1058	33	39	30	82	104	35	17	ST-828	complex
2020JZ7	902	33	39	30	79	104	43	17	ST-828	complex
2020JZ9	854	33	38	30	82	104	43	17	ST-828	complex
2020JZ11	11659	33	39	134	82	113	43	17			new ST
2020JZ13	5506	33	39	30	79	506	47	17	ST-828	complex
2020JZ17	11665	33	176	134	82	113	43	17			new ST
2020QL19	1058	33	39	30	82	104	35	17	ST-828	complex
2020QL21	7879	33	39	134	82	104	43	17	ST-828	complex
2020QL23	828	33	39	30	82	104	43	17	ST-828	complex
2020QL25	1058	33	39	30	82	104	35	17	ST-828	complex
2020QL27	854	33	38	30	82	104	43	17	ST-828	complex
2020QL29	828	33	39	30	82	104	43	17	ST-828	complex
2020QL30	5506	33	39	30	79	506	47	17	ST-828	complex
2020QL34	11665	33	176	134	82	113	43	17			new ST
2020QL35	902	33	39	30	79	104	43	17	ST-828	complex
2020QL36	1058	33	39	30	82	104	35	17	ST-828	complex
2020CD7	828	33	39	30	82	104	43	17	ST-828	complex
2020CD8	854	33	38	30	82	104	43	17	ST-828	complex
2020CD9	854	33	38	30	82	104	43	17	ST-828	complex
2020CD10	902	33	39	30	79	104	43	17	ST-828	complex
2020CD11	902	33	39	30	79	104	43	17	ST-828	complex
2020CD12	902	33	39	30	79	104	43	17	ST-828	complex
2020CD13	6074	33	38	30	79	104	332	17	ST-828	complex
2020CD14	6074	33	38	30	79	104	332	17	ST-828	complex
2020SH78	1464	33	39	30	82	104	117	17	ST-828	complex
2020SH85	1464	33	39	30	82	104	117	17	ST-828	complex
2020JZ8	902	33	39	30	79	104	43	17	ST-828	complex
2020JZ54	825	33	39	30	82	113	47	17	ST-828	complex
2020QL69	1107	33	38	30	82	104	44	36	ST-828	complex
2021MY4	854	33	38	30	82	104	43	17	ST-828	complex
2021MY6	854	33	38	30	82	104	43	17	ST-828	complex
2021MY8	1058	33	39	30	82	104	35	17	ST-828	complex
2021MY12	828	33	39	30	82	104	43	17	ST-828	complex
2021QL55	828	33	39	30	82	104	43	17	ST-828	complex
2021QL14	1058	33	39	30	82	104	35	17	ST-828	complex
2021SH74	5343	2	17	4	15	23	3	12	ST-443	complex
2021QL16	2732	53	38	30	82	104	43	17	ST-828	complex
2021QL18	1113	33	38	30	78	104	35	17	ST-828	complex
2021QL20	825	33	39	30	82	113	47	17	ST-828	complex
2021QL22	828	33	39	30	82	104	43	17	ST-828	complex
2021QL24	1058	33	39	30	82	104	35	17	ST-828	complex
2021QL26	1058	33	39	30	82	104	35	17	ST-828	complex
2021QL28	11667	33	38	30	82	104	223	68			new ST
2021QL30	6316	33	38	30	82	104	64	17	ST-828	complex
2021CD2	854	33	38	30	82	104	43	17	ST-828	complex
2021CD4	1058	33	39	30	82	104	35	17	ST-828	complex
2021CD6	6316	33	38	30	82	104	64	17	ST-828	complex
2021CD8	854	33	38	30	82	104	43	17	ST-828	complex
2021CD10	828	33	39	30	82	104	43	17	ST-828	complex
2021CD12	854	33	38	30	82	104	43	17	ST-828	complex
2021CD14	1058	33	39	30	82	104	35	17	ST-828	complex
2021CD16	854	33	38	30	82	104	43	17	ST-828	complex
2021CD18	5506	33	39	30	79	506	47	17	ST-828	complex
2021CD20	828	33	39	30	82	104	43	17	ST-828	complex
2021CD22	828	33	39	30	82	104	43	17	ST-828	complex
2021CD26	854	33	38	30	82	104	43	17	ST-828	complex
2021CD30	828	33	39	30	82	104	43	17	ST-828	complex
2021CD56	854	33	38	30	82	104	43	17	ST-828	complex
2021JZ21	7879	33	39	143	82	104	43	17	ST-828	complex
