# Supplementary material for: Withdrawal of antibiotic growth promoters in China and its impact on the foodborne pathogen Campylobacter coli of swine origin
Source: Front Microbiol. 2022 Sep 8;13:1004725. doi: 10.3389/fmicb.2022.1004725 (PMC9495300; doi:10.3389/fmicb.2022.1004725)
Supplement: Supplementary file 6 [file Table_6.XLSX]

## Sheet: Sheet1
Supplementary Table 6：Prediction statistics of virulence genes of 120 strains of Campylobacter.
-			-	-	-	-	-	-	-	-	-	-	-	-	-	-	-	-	-	-	-	-	-	-	-	-	-	-	-	-	-	-	-	-	-	-	-	-	-	-	-	-	-	-	-	-	-	-	-
VFclass	Virulence factors	Related genes	2018JP10(Prediction)	2018JP18(Prediction)	2018JP19(Prediction)	2018JZ38(Prediction)	2018QL1(Prediction)	2018QL100(Prediction)	2018QL23(Prediction)	2018QL27(Prediction)	2018QL28(Prediction)	2018QL36(Prediction)	2018QL37(Prediction)	2018QL43(Prediction)	2018QL43(Prediction)	2018QL5(Prediction)	2018QL51(Prediction)	2018QL53(Prediction)	2018QL57(Prediction)	2018QL58(Prediction)	2018QL6(Prediction)	2018QL62(Prediction)	2018QL63(Prediction)	2018QL73(Prediction)	2018QL75(Prediction)	2018QL76(Prediction)	2018QL77(Prediction)	2018QL79(Prediction)	2018QL91(Prediction)	2018QL92(Prediction)	2018QL94(Prediction)	2018QL95(Prediction)	2019JZ17(Prediction)	2019JZ23(Prediction)	2019JZ25(Prediction)	2019JZ27(Prediction)	2019JZ33(Prediction)	2019JZ38(Prediction)	2019JZ43(Prediction)	2019JZ49(Prediction)	2019JZ57(Prediction)	2019JZ72(Prediction)	2019JZ73(Prediction)	2019JZ91(Prediction)	2019QL77(Prediction)	2019SH10(Prediction)	2019SH14(Prediction)	2019SH143(Prediction)	2019SH152(Prediction)
Adherence	CadF	cadF	orf00826	orf00987	orf00988	orf00846	orf00894	orf01241	orf01361	orf01171	orf01720	orf00843	orf01428	orf00840	orf00840	orf00836	orf00845	orf00698	orf00561	orf01374	orf00676	orf01429	orf01209	orf01208	orf00393	orf00907	orf00749	orf00841	orf00895	orf01065	orf01170	orf00739	orf01130	orf01230	orf00931	orf00873	orf01130	orf00846	orf00393	orf00388	orf00708	orf00910	orf00672	orf00237	orf01247	orf00139	orf00852	orf01241	orf00665
	JlpA	jlpA	orf00147	orf00079	orf00079	orf00080	orf00147	orf00080	orf00081	orf00148	orf00700	orf00080	orf00081	orf00080	orf00080	orf00082	orf00082	orf00145	orf00366	orf00062	orf00269	orf00081	orf00081	orf00081	orf00887	orf00079	orf00342	orf00081	orf00355	orf00081	orf00148	orf01127	orf00138	orf00134	orf00337	orf00279	orf00138	orf00080	orf00887	orf01456	orf00281	orf00278	orf00558	-	orf00062	orf00638	orf00012	orf00274	orf01078
	MOMP	porA	orf00553	orf00465	orf00466	orf00579	orf00626	orf00563	orf00555	orf00930	orf00052	orf00505	orf00555	orf00565	orf00565	orf00562	orf00559	orf00425	orf00949	orf00464	orf00430	orf00554	orf00478	orf00478	orf00126	orf00508	orf00504	orf00554	orf00628	orf00482	orf00929	orf00317	orf00524	orf00685	orf00476	orf00418	orf00524	orf00579	orf00126	orf00123	orf00933	orf00440	orf00128	orf00939	orf00466	orf01626	orf00436	orf00548; orf00875	orf00340
	PEB1/CBF1	pebA	orf00054	orf00054	orf00054	orf00055	orf00055	orf00055	orf00056	orf00055	orf01226	orf00054	orf00056	orf00055	orf00055	orf00056	orf00056	orf00053	orf00391	orf01504	orf01367	orf00056	orf00056	orf00056	orf00796	orf00054	orf01588	orf00056	orf00447	orf00056	orf00055	orf01689	orf00055	orf00055	orf01173	orf01115	orf00055	orf00055	orf00796	orf01185	orf00368	orf01446	orf01340	-	orf01454	orf01356	orf01070	orf00363	orf01434
	LPS O-antigen (P. aeruginosa)(Pseudomonas)	orfK	-	-	-	-	-	-	-	-	-	-	-	-	-	-	-	-	-	-	-	-	-	-	-	-	-	-	-	-	-	orf00772	-	-	-	-	-	-	-	-	-	-	-	-	-	-	-	-	-
Colonization and Immune evasion	Capsule biosynthesis and transport	Undetermined	orf00476; orf00478; orf00479; orf00480; orf00481; orf00482; orf00778; orf00779; orf00782; orf00783; orf00793; orf00794; orf00795; orf00796; orf00797	orf00389; orf00391; orf00392; orf00393; orf00394; orf00395; orf00953; orf00954; orf00955; orf00956; orf00957; orf00958; orf01341; orf01342; orf01344; orf01345; orf01346; orf01347; orf01348; orf01349	orf00389; orf00391; orf00393; orf00394; orf00395; orf00396; orf00954; orf00955; orf00956; orf00957; orf00958; orf00959; orf01341; orf01342; orf01344; orf01345; orf01346; orf01347; orf01348; orf01349	orf00790; orf00791; orf00792; orf00793; orf00794; orf00795; orf00803; orf00804; orf00805; orf00806; orf00807; orf00808; orf00812; orf00813; orf00814; orf00815; orf00816; orf00817	orf00548; orf00551; orf00552; orf00553; orf00554; orf00555; orf00834; orf00835; orf00836; orf00849; orf00850; orf00851; orf00852; orf00853; orf00854; orf00855; orf00860; orf00861; orf00862; orf00863; orf00864; orf00865	orf00488; orf00490; orf00492; orf00493; orf00494; orf00495; orf01207; orf01208; orf01209; orf01210; orf01211; orf01212; orf01338; orf01339	orf00478; orf00480; orf00482; orf00483; orf00484; orf00485; orf01327; orf01328; orf01329; orf01330; orf01331; orf01332; orf01536; orf01537	orf00854; orf00856; orf00858; orf00859; orf00860; orf00861; orf01199; orf01200; orf01201; orf01202; orf01203; orf01204; orf01208; orf01209; orf01210; orf01211; orf01212; orf01213; orf01221; orf01222	orf00125; orf00126; orf00127; orf00128; orf00129; orf00131; orf00737; orf00738; orf00744; orf00745; orf00746; orf00747; orf00763; orf00764; orf00765; orf00766; orf00767; orf00768	orf00413; orf00415; orf00417; orf00418; orf00419; orf00420; orf00788; orf00789; orf00796; orf00803; orf00804; orf00805; orf00806; orf00807; orf00808; orf00809; orf00810; orf00811; orf00812; orf00813; orf00814	orf00480; orf00482; orf00483; orf00484; orf00485; orf00486; orf01457; orf01458; orf01459; orf01460; orf01461; orf01462; orf01539; orf01540	orf00489; orf00491; orf00493; orf00494; orf00495; orf00496; orf00795; orf00796; orf00798; orf00799; orf00800; orf00801; orf00806; orf00807; orf00808; orf00809; orf00810; orf00811	orf00489; orf00491; orf00493; orf00494; orf00495; orf00496; orf00795; orf00796; orf00798; orf00799; orf00800; orf00801; orf00806; orf00807; orf00808; orf00809; orf00810; orf00811	orf00486; orf00488; orf00490; orf00491; orf00492; orf00493; orf00791; orf00792; orf00794; orf00795; orf00796; orf00797; orf00802; orf00803; orf00804; orf00805; orf00806; orf00807	orf00482; orf00484; orf00486; orf00487; orf00488; orf00489; orf00785; orf00786; orf00787; orf00788; orf00789; orf00790; orf00811; orf00812; orf00813; orf00814; orf00815; orf00816	orf00349; orf00351; orf00352; orf00353; orf00354; orf00355; orf00642; orf00643; orf00645; orf00646; orf00647; orf00648; orf00664; orf00665; orf00666; orf00667; orf00668; orf00669	orf00513; orf00514; orf00517; orf00518; orf00528; orf00529; orf00530; orf00531; orf00532	orf00388; orf00390; orf00391; orf00392; orf00393; orf00394; orf00970; orf00971; orf00977; orf00978; orf00979; orf00980; orf00996; orf00997; orf00998; orf00999; orf01000; orf01001	orf00499; orf00500; orf00501; orf00502; orf00504; orf00506; orf00623; orf00624; orf00632; orf00633; orf00634; orf00635; orf00636; orf00637; orf00642; orf00643; orf00644; orf00645; orf00646; orf00647	orf00479; orf00481; orf00482; orf00483; orf00484; orf00485; orf01458; orf01459; orf01460; orf01461; orf01462; orf01463; orf01537; orf01538	orf00404; orf00406; orf00407; orf00408; orf00409; orf00410; orf01238; orf01239; orf01240; orf01241; orf01242; orf01243; orf01427; orf01428	orf00404; orf00406; orf00407; orf00408; orf00409; orf00410; orf01237; orf01238; orf01239; orf01240; orf01241; orf01242; orf01426; orf01427	orf00049; orf00051; orf00052; orf00053; orf00054; orf00055; orf00345; orf00346; orf00349; orf00350; orf00360; orf00361; orf00362; orf00363; orf00364	orf00578; orf00579; orf00580; orf00581; orf00582; orf00584; orf00936; orf00937; orf00938; orf00939; orf00940; orf00941; orf01325; orf01326; orf01327; orf01328; orf01329; orf01331	orf00573; orf00574; orf00575; orf00576; orf00577; orf00579; orf00696; orf00697; orf00705; orf00706; orf00707; orf00708; orf00709; orf00710; orf00715; orf00716; orf00717; orf00718; orf00719; orf00720	orf00479; orf00481; orf00483; orf00484; orf00485; orf00486; orf00787; orf00788; orf00796; orf00797; orf00798; orf00799; orf00801; orf00802; orf00808; orf00809; orf00810; orf00811; orf00812	orf00551; orf00554; orf00555; orf00556; orf00557; orf00558; orf00835; orf00836; orf00837; orf00850; orf00851; orf00852; orf00853; orf00854; orf00855; orf00856; orf00861; orf00862; orf00863; orf00864; orf00865; orf00866	orf00407; orf00409; orf00411; orf00412; orf00413; orf00414; orf01094; orf01095; orf01096; orf01097; orf01098; orf01099; orf01432; orf01433	orf00853; orf00855; orf00857; orf00858; orf00859; orf00860; orf01198; orf01199; orf01200; orf01201; orf01202; orf01203; orf01207; orf01208; orf01209; orf01210; orf01211; orf01212; orf01220; orf01221	orf00239; orf00242; orf00244; orf00245; orf00246; orf00247; orf00767; orf00768; orf00769; orf00770; orf00771; orf00779; orf00780; orf01321; orf01322; orf01325; orf01326; orf01327; orf01328	orf01035; orf01036; orf01037; orf01038; orf01039; orf01040; orf01525; orf01526; orf01799; orf01800; orf01801; orf01802; orf01803; orf01804	orf01187; orf01188; orf01189; orf01190; orf01191; orf01192; orf01196; orf01197; orf01198; orf01199; orf01200; orf01201; orf01469; orf01470; orf01471; orf01472; orf01473; orf01474	orf00401; orf00403; orf00405; orf00406; orf00407; orf00408; orf00882; orf00883; orf00886; orf00887; orf00897; orf00898; orf00899; orf00900; orf00901	orf00343; orf00345; orf00347; orf00348; orf00349; orf00350; orf00824; orf00825; orf00828; orf00829; orf00839; orf00840; orf00841; orf00842; orf00843	orf01035; orf01036; orf01037; orf01038; orf01039; orf01040; orf01525; orf01526; orf01777; orf01778; orf01779; orf01780; orf01781; orf01782	orf00790; orf00791; orf00792; orf00793; orf00794; orf00795; orf00803; orf00804; orf00805; orf00806; orf00807; orf00808; orf00812; orf00813; orf00814; orf00815; orf00816; orf00817	orf00049; orf00051; orf00052; orf00053; orf00054; orf00055; orf00345; orf00346; orf00349; orf00350; orf00360; orf00361; orf00362; orf00363; orf00364	orf00049; orf00051; orf00052; orf00053; orf00054; orf00055; orf00342; orf00343; orf00345; orf00346; orf00347; orf00348; orf00350; orf00355; orf00356; orf00357; orf00358; orf00359	orf00592; orf00593; orf00661; orf00668; orf00669; orf00670; orf00671; orf00672; orf00674; orf00675; orf00676; orf00677; orf00678; orf00679; orf00854; orf00857; orf00859; orf00860; orf00861; orf00862	orf00846; orf00847; orf00848; orf00849; orf00850; orf00851; orf00852; orf00854; orf00862; orf00863; orf00864; orf00865; orf00866; orf00868; orf00869; orf00870; orf00871; orf00872; orf00873; orf00874; orf00875; orf00876; orf00877; orf00878; orf00879; orf00880; orf00881; orf00882	orf00051; orf00053; orf00055; orf00056; orf00057; orf00058; orf00701; orf00702; orf00703; orf00704; orf00705; orf00712; orf00713; orf00715; orf00716; orf00717; orf00718; orf00723; orf00724	orf00512; orf00878; orf00880; orf00950; orf00952; orf00953; orf01112; orf01122; orf01124; orf01178; orf01179; orf01810	orf00389; orf00391; orf00393; orf00394; orf00395; orf00396; orf01072; orf01073; orf01079; orf01080; orf01081; orf01082; orf01098; orf01099; orf01100; orf01101; orf01102; orf01103	orf00075; orf00076; orf00077; orf00078; orf00079; orf00080; orf00081; orf00083; orf00091; orf00092; orf00093; orf00094; orf00095; orf00097; orf00098; orf00099; orf00100; orf00101; orf00102; orf00103; orf00104; orf00105; orf00106; orf00107; orf00108; orf00109; orf00110; orf00111	orf00359; orf00361; orf00362; orf00363; orf00364; orf00365; orf00881; orf00882; orf00883; orf00884; orf00885; orf00886; orf01232; orf01233	orf00469; orf00471; orf00473; orf00474; orf00475; orf00476; orf01207; orf01208; orf01209; orf01210; orf01211; orf01212; orf01512; orf01513; orf01514; orf01515; orf01518	orf00693; orf00694; orf00695; orf00696; orf00697; orf00698; orf00699; orf00700; orf00701; orf00702; orf00703; orf00704; orf00705; orf00706; orf00707; orf00709; orf00710; orf00711; orf00712; orf00713; orf00719; orf00720; orf00721; orf00722; orf00723; orf00724; orf00725; orf00727
	S-layer proteins	sapA-like	-	-	-	-	-	-	-	-	-	-	-	-	-	-	-	-	-	-	-	-	-	-	-	-	-	-	-	-	-	-	-	-	-	-	-	-	-	-	-	-	-	-	-	-	-	-	-
		sapA	-	-	-	-	-	-	-	-	-	-	-	-	-	-	-	-	-	-	-	-	-	-	-	-	-	-	-	-	-	-	-	-	-	-	-	-	-	-	-	-	-	-	-	-	-	-	-
	Capsular polysaccharide(Vibrio)	wecC	-	-	-	-	-	-	-	-	-	-	-	-	-	-	-	-	-	-	-	-	-	-	-	-	-	-	-	-	-	orf00773	-	-	-	-	-	-	-	-	-	-	-	-	-	-	-	-	-
	Capsular polysaccharide(Vibrio)	wbjD/wecB	-	-	-	-	-	-	-	-	-	-	-	-	-	-	-	-	-	-	-	-	-	-	-	-	-	-	-	-	-	-	-	-	-	-	-	-	-	-	-	-	-	-	-	-	-	-	-
Glycosylation system	N-linked protein glycosylation	pglA	orf00302	orf00227	orf00227	orf00233	orf00300	orf00237	orf00236	orf00297	orf00234	orf00236	orf00236	orf00237	orf00237	orf00236	orf00236	orf01123	orf00211	orf00215	orf00120	orf00236	orf00236	orf00236	orf01042	orf00234	orf00194	orf00235	orf00202	orf00236	orf00297	orf01394	orf00291	orf00287	orf00182	orf00124	orf00291	orf00233	orf01042	orf00715	orf00125	orf00126	orf00403	orf01221	orf00215	orf00483	orf00160	orf00126	orf00923
		pglB	orf00305	orf00228	orf00228	orf00234	orf00301	orf00238	orf00237	orf00298	orf00233	orf00237	orf00237	orf00238	orf00238	orf00237	orf00237	orf01124	orf00210	orf00216	orf00119	orf00237	orf00237	orf00237	orf01045	orf00235	orf00193	orf00236	orf00201	orf00237	orf00298	orf01395	orf00292	orf00288	orf00181	orf00123	orf00292	orf00234	orf01045	orf00716	orf00124	orf00125	orf00402	orf00703	orf00216	orf00482	orf00161	orf00125	orf00922
		pglC	orf00301	orf00226	orf00226	orf00232	orf00299	orf00236	orf00235	orf00296	orf00235	orf00235	orf00235	orf00236	orf00236	orf00235	orf00235	orf00298	orf00212	orf00214	orf00121	orf00235	orf00235	orf00235	orf01041	orf00233	orf00195	orf00234	orf00203	orf00235	orf00296	orf01393	orf00290	orf00286	orf00183	orf00125	orf00290	orf00232	orf01041	orf00714	orf00126	orf00127	orf00404	orf01222	orf00214	orf00484	orf00159	orf00127	orf00924
		pglD	orf00300	orf00225	orf00225	orf00231	orf00298	orf00235	orf00234	orf00295	orf00236	orf00234	orf00234	orf00235	orf00235	orf00234	orf00234	orf00297	orf00213	orf00213	orf00122	orf00234	orf00234	orf00234	orf01040	orf00232	orf00196	orf00233	orf00204	orf00234	orf00295	orf01392	orf00289	orf00285	orf00184	orf00126	orf00289	orf00231	orf01040	orf00713	orf00127	orf00128	orf00405	orf01223	orf00213	orf00485	orf00158	orf00128	orf00925
		pglE	orf00299	orf00224	orf00224	orf00230	orf00297	orf00234	orf00233	orf00294	orf00237	orf00233	orf00233	orf00234	orf00234	orf00233	orf00233	orf00296	orf00214	orf00212	orf00123	orf00233	orf00233	orf00233	orf01039	orf00231	orf00197	orf00232	orf00205	orf00233	orf00294	orf01391	orf00288	orf00284	orf00185	orf00127	orf00288	orf00230	orf01039	orf00712	orf00128	orf00129	orf00406	-	orf00212	orf00486	orf00157	orf00129	orf00926
		pglF	orf00298	orf00223	orf00223	orf00229	orf00296	orf00233	orf00232	orf00293	orf00238	orf00232	orf00232	orf00233	orf00233	orf00232	orf00232	orf00295	orf00215	orf00211	orf00124	orf00232	orf00232	orf00232	orf01038	orf00230	orf00198	orf00231	orf00206	orf00232	orf00293	orf01390	orf00287	orf00283	orf00186	orf00128	orf00287	orf00229	orf01038	orf00711	orf00129	orf00130	orf00407	orf00071	orf00211	orf00487	orf00156	orf00130	orf00927
		pglG	-	-	-	-	-	-	-	-	-	-	-	-	-	-	-	-	-	-	-	-	-	-	-	-	-	-	-	-	-	-	-	-	-	-	-	-	-	-	-	-	-	-	-	-	-	-	-
		pglH	orf00308	orf00231	orf00231	orf00237	orf00304	orf00241	orf00240	orf00301	orf00230	orf00240	orf00240	orf00241	orf00241	orf00240	orf00240	orf01127	orf00207	orf00219	orf00116	orf00240	orf00240	orf00240	orf01048	orf00238	orf00190	orf00239	orf00198	orf00240	orf00301	orf01398	orf00295	orf00291	orf00178	orf00120	orf00295	orf00237	orf01048	orf00719	orf00121	orf00122	orf00399	-	orf00219	orf00479	orf00164	orf00122	orf00919
		pglI	orf00307	orf00230	orf00230	orf00236	orf00303	orf00240	orf00239	orf00300	orf00231	orf00239	orf00239	orf00240	orf00240	orf00239	orf00239	orf01126	orf00208	orf00218	orf00117	orf00239	orf00239	orf00239	orf01047	orf00237	orf00191	orf00238	orf00199	orf00239	orf00300	orf01397	orf00294	orf00290	orf00179	orf00121	orf00294	orf00236	orf01047	orf00718	orf00122	orf00123	orf00400	orf00706	orf00218	orf00480	orf00163	orf00123	orf00920
		pglJ	orf00306	orf00229	orf00229	orf00235	orf00302	orf00239	orf00238	orf00299	orf00232	orf00238	orf00238	orf00239	orf00239	orf00238	orf00238	orf01125	orf00209	orf00217	orf00118	orf00238	orf00238	orf00238	orf01046	orf00236	orf00192	orf00237	orf00200	orf00238	orf00299	orf01396	orf00293	orf00289	orf00180	orf00122	orf00293	orf00235	orf01046	orf00717	orf00123	orf00124	orf00401	orf00705	orf00217	orf00481	orf00162	orf00124	orf00921
	O-linked flagellar glycosylation	maf1	-	orf01694	orf01695	-	-	-	-	-	-	-	-	-	-	-	-	-	-	-	-	-	-	-	-	-	-	-	-	-	-	-	-	-	-	-	-	-	-	-	-	-	-	-	-	-	-	-	-
		maf3	orf01601	orf01678; orf01693	orf01678; orf01694	orf00456	orf01831	orf01728	orf01720	orf01768	orf01876	orf01793	orf01688	orf01729	orf01729	orf01721	orf01732	orf01830	orf01721	orf01910	orf01789	orf01672	orf01671	orf01686	orf01857	orf01741	orf01789	orf01741	orf01831	orf01700	orf01855	orf01826	orf01812	orf01807	orf01883	orf01824	orf01817	orf00456	orf01858	orf01782	orf00518; orf00519	orf01763	orf01791	-	orf01853	orf01833	orf01823	orf01811	orf01802
		maf4	-	-	-	-	-	-	-	-	-	-	-	-	-	-	-	-	-	-	-	-	-	-	-	-	-	-	-	-	-	-	-	-	-	-	-	-	-	-	-	-	-	-	-	-	-	-	-
		maf6	orf00707	-	-	-	-	orf01413	-	orf01293	orf01087	-	orf01463	orf00722	orf00722	orf00717	orf00709	orf00570	-	orf00897	orf00552	-	-	-	orf00274	orf01254	orf00625	-	-	orf01357	orf01292	orf01250	-	-	-	-	-	-	orf00274	orf00272	-	-	orf00797	-	orf00998	-	orf01305	orf01861	-
		maf7	orf00708	-	-	-	-	orf01412	-	orf01292	orf01089	-	orf01464	orf00723	orf00723	orf00718	orf00710	orf00571	-	orf00898	orf00553	-	-	-	orf00275	orf01255	orf00626	-	-	orf01358	orf01291	orf01251	-	-	-	-	-	-	orf00275	orf00273	orf00523	-	orf00796	-	orf00999	-	orf01304	orf01864	-
		neuB2	-	orf01685	orf01685	orf00449	orf01838	orf01713	orf01685	orf01735	orf01868	orf01781	orf01681	orf01695	orf01695	orf01694	orf01705	orf01805	orf01728	orf01903	orf01782	orf01679	orf01678	orf01679	orf01833	orf01748	orf01782	orf01748	orf01838	orf01693	orf01826	orf01802	orf01793	orf00563	orf01854	orf01795	orf01800	orf00449	orf01834	orf01773	orf00512	orf01756	orf01798	orf00543	orf01846	orf01818	orf01830	orf01818	orf01754
		neuC2	-	orf01684	orf01684	orf00450	orf01837	orf01712	orf01686	orf01736	orf01870	orf01780	orf01682	orf01694	orf01694	orf01695	orf01706	orf01804	orf01727	orf01904	orf01783	orf01678	orf01677	orf01680	orf01832	orf01747	orf01783	orf01747	orf01837	orf01694	orf01827	orf01803	orf01792	orf00564	orf01853	orf01794	orf01799	orf00450	orf01833	orf01774	orf00513	orf01757	orf01797	orf00542	orf01847	orf01819	orf01829	orf01817	orf01755
		pseA	orf01604	orf01706	orf01707	orf00444	orf01853	orf01721	orf01674	orf01747	orf01907	orf01612	orf01694	orf01710	orf01710	orf01705	orf01713	orf01456	orf00002	orf01990	orf01791	orf01696	orf01689	orf01695	orf01590	orf01765	orf01795	orf01766	orf01852	orf01517	orf01833	orf01502	orf01364	orf00558	orf01444	orf01386	orf01364	orf00444	orf01590	orf01557	orf00500	orf01388	orf01807	-	orf01876	orf01258	orf01310	orf01839	orf01528
		pseB	orf01620	orf01459	orf01460	orf00414	orf00488	orf00428	orf00419	orf01453	orf00863	orf01629	orf00420	orf00428	orf00428	orf00423	orf00421	orf01473	orf00030	orf01570	orf01571	orf00419	orf01493	orf01439	orf01606	orf01345	orf00012	orf00416	orf00012	orf01499	orf01562	orf01479	orf01392	orf00529	orf01425	orf01367	orf01392	orf00414	orf01606	orf01539	orf00482	orf01359	orf01535	orf00552	orf01521	orf01236	orf01330	orf01584	orf01496
		pseC	orf01619	orf01458	orf01459	orf00415	orf00489	orf00429	orf00420	orf01452	orf00864	orf01628	orf00421	orf00429	orf00429	orf00424	orf00422	orf01472	orf00029	orf01569	orf01570	orf00420	orf01494	orf01438	orf01605	orf01344	orf00011	orf00417	orf00011	orf01500	orf01561	orf01480	orf01391	orf00530	orf01426	orf01368	orf01391	orf00415	orf01605	orf01540	orf00483	orf01360	orf01534	orf00553; orf00554	orf01520	orf01237	orf01329	orf01585	orf01497
		pseD	orf01600; orf01602	orf01679	orf01679	orf00455; orf00458	orf01832	-	orf01677	orf01731; orf01761; orf01769	orf01875	orf01794	orf01687	orf00718; orf01703; orf01730	orf00718; orf01703; orf01730	orf01686; orf01720; orf01722	-	orf00566; orf01814; orf01829	orf01722	orf01909	orf01778; orf01788	orf01673; orf01687; orf01712	orf01672; orf01687	orf01670; orf01685; orf01687	orf01856	orf01742	orf01778; orf01788	orf01742	orf01832	orf01699	orf01822; orf01852; orf01856	orf01827	orf01813	-	orf01882	orf01821	orf01816	orf00455; orf00458	orf01859	orf01781; orf01783	-	orf01749; orf01762; orf01764	orf01792	-	orf01852	orf01809	orf01824	orf01812	-
		pseE	orf01599	orf01695	orf01696	orf00459	orf01870	orf01416	orf01725	orf01762	orf01084	orf01796	orf01726	orf00719	orf00719	orf01719	orf01734	orf00567	orf01738	orf00894	orf00549	orf01713	orf01718	orf01688	orf01863	orf01251	orf00622	orf01793	orf01869	orf01728	orf01853	orf01247	orf01807	orf01803	orf01881	orf01822	orf01807	orf00459	orf01865	orf01780	orf00520	orf01765	orf00800	-	orf01884	orf01825	orf01308	orf01862	orf01804
		pseF	orf01609	orf01701	orf01702	orf00439	orf01847	orf01716	orf01669	orf01741	orf01902	orf01617	orf01689	orf01705	orf01705	orf01700	orf01718	orf01461	orf00007	orf01985	orf01796	orf01701	orf01694	orf01690	orf01595	orf01760	orf01790	orf01771	orf01846	orf01512	orf01839	orf01497	orf01369	orf00553	orf01438	orf01381	orf01369	orf00439	orf01595	orf01551	orf00494	orf01383	orf01802	-	orf01871	orf01253	orf01316	orf01844	orf01523
		pseG	orf01608	orf01702	orf01703	orf00440	orf01848	orf01717	orf01670	orf01742	orf01903	orf01616	orf01690	orf01706	orf01706	orf01701	orf01717	orf01460	orf00006	orf01986	orf01795	orf01700	orf01693	orf01691	orf01594	orf01761	orf01791	orf01770	orf01847	orf01513	orf01838	orf01498	orf01368	orf00554	orf01439	orf01382	orf01368	orf00440	orf01594	orf01552	orf00495	orf01384	orf01803	orf01282	orf01872	orf01254	orf01315	orf01843	orf01524
		pseH	orf01607	orf01703	orf01704	orf00441	orf01849	orf01718	orf01671	orf01743	orf01904	orf01615	orf01691	orf01707	orf01707	orf01702	orf01716	orf01459	orf00005	orf01987	orf01794	orf01699	orf01692	orf01692	orf01593	orf01762	orf01792	orf01769	orf01848	orf01514	orf01837	orf01499	orf01367	orf00555	orf01440	orf01383	orf01367	orf00441	orf01593	orf01553	orf00496	orf01385	orf01804	orf01283	orf01873	orf01255	orf01314	orf01842	orf01525
		pseI	orf01603	orf01707	orf01708	orf00445	orf01854	orf01722	orf01675	orf01748	orf01908	orf01611	orf01695	orf01711	orf01711	orf01706	orf01712	orf01455	orf00001	orf01991	orf01790	orf01695	orf01688	orf01696	orf01589	orf01766	orf01796	orf01765	orf01853	orf01518	orf01832	orf01503	orf01363	orf00559	orf01445	orf01387	orf01363	orf00445	orf01589	orf01558	orf00503	orf01389	orf01808	-	orf01877	orf01259	orf01309	orf01838	orf01529
		ptmA	-	orf01680	orf01680	orf00454	orf01833	orf01708	orf01690	orf01740	orf01874	orf01776	orf01686	orf01690	orf01690	orf01699	orf01710	orf01800	orf01723	orf01908	orf01787	orf01674	orf01673	orf01684	orf01828	orf01743	orf01787	orf01743	orf01833	orf01698	orf01831	orf01807	orf01788	orf00568	orf01849	orf01790	orf01795	orf00454	orf01829	orf01778	orf00517	orf01761	orf01793	orf01008	orf01851	orf01823	orf01825	orf01813	orf01759
		ptmB	-	orf01681	orf01681	orf00453	orf01834	orf01709	orf01689	orf01739	orf01873	orf01777	orf01685	orf01691	orf01691	orf01698	orf01709	orf01801	orf01724	orf01907	orf01786	orf01675	orf01674	orf01683	orf01829	orf01744	orf01786	orf01744	orf01834	orf01697	orf01830	orf01806	orf01789	orf00567	orf01850	orf01791	orf01796	orf00453	orf01830	orf01777	orf00516	orf01760	orf01794	orf01009	orf01850	orf01822	orf01826	orf01814	orf01758
Serum resistance and immune evastion	LOS	Undetermined	orf00312; orf00313; orf00314; orf00317; orf00321; orf00322; orf00323; orf00324; orf00325; orf00326; orf00327; orf00328; orf00329; orf00330; orf00331	orf00235; orf00236; orf00237; orf00243; orf00244; orf00246; orf00247; orf00248; orf00249; orf00947; orf00948; orf00949; orf00952	orf00235; orf00236; orf00237; orf00243; orf00244; orf00246; orf00247; orf00248; orf00249; orf00948; orf00949; orf00950; orf00953	orf00241; orf00242; orf00243; orf00252; orf00253; orf00254; orf00255; orf00256; orf00257; orf00258	orf00308; orf00309; orf00310; orf00314; orf00322; orf00323; orf00324; orf00325; orf00326; orf00327; orf00328; orf00329; orf00330; orf00838; orf00839; orf00840; orf00859	orf00245; orf00246; orf00247; orf00251; orf00252; orf00259; orf00260; orf00261; orf00262; orf00263; orf00266; orf00267; orf00268; orf00269; orf01725; orf01726; orf01727	orf00244; orf00245; orf00246; orf00249; orf00253; orf00254; orf00255; orf00256; orf00257; orf00258; orf00259; orf00260; orf00261; orf00262; orf01708; orf01709; orf01710	orf00305; orf00306; orf00307; orf00311; orf00312; orf00318; orf00319; orf00320; orf00321; orf00322; orf00323; orf00324; orf00325; orf00326	orf00208; orf00209; orf00210; orf00211; orf00212; orf00213; orf00214; orf00224; orf00225; orf00226; orf00762	orf00244; orf00245; orf00246; orf00247; orf00248; orf00251; orf00252; orf00253; orf00255; orf00256; orf00258; orf00259; orf00260; orf00261; orf00264; orf00265; orf00266; orf00267; orf00799; orf00800; orf00801	orf00244; orf00245; orf00246; orf00249; orf00253; orf00254; orf00255; orf00256; orf00257; orf00258; orf00259; orf00260; orf00261; orf00262; orf01720; orf01721; orf01722	orf00245; orf00246; orf00247; orf00251; orf00252; orf00259; orf00260; orf00261; orf00262; orf00263; orf00266; orf00267; orf00268; orf00269	orf00245; orf00246; orf00247; orf00251; orf00252; orf00259; orf00260; orf00261; orf00262; orf00263; orf00266; orf00267; orf00268; orf00269	orf00244; orf00245; orf00246; orf00249; orf00253; orf00254; orf00255; orf00256; orf00257; orf00258; orf00259; orf00260; orf00261; orf00262	orf00244; orf00245; orf00246; orf00249; orf00253; orf00254; orf00255; orf00256; orf00257; orf00258; orf00259; orf00260; orf00261; orf00262; orf00810	orf00663; orf01131; orf01132; orf01133; orf01148; orf01149; orf01150; orf01151; orf01152; orf01153; orf01154	orf00185; orf00186; orf00187; orf00188; orf00189; orf00190; orf00191; orf00201; orf00202; orf00203	orf00223; orf00224; orf00225; orf00234; orf00235; orf00236; orf00237; orf00238; orf00239; orf00240; orf00995	orf00098; orf00099; orf00100; orf00101; orf00103; orf00104; orf00110; orf00111; orf00112; orf00641	orf00244; orf00245; orf00246; orf00249; orf00253; orf00254; orf00255; orf00256; orf00257; orf00258; orf00259; orf00260; orf00261; orf00262; orf01715; orf01716; orf01717	orf00244; orf00245; orf00246; orf00249; orf00253; orf00254; orf00255; orf00256; orf00257; orf00258; orf00259; orf00260; orf00261; orf00262; orf01713; orf01714; orf01715	orf00244; orf00245; orf00246; orf00249; orf00253; orf00254; orf00255; orf00256; orf00257; orf00258; orf00259; orf00260; orf00261; orf00262; orf01704; orf01705; orf01706	orf01052; orf01053; orf01054; orf01057; orf01061; orf01062; orf01063; orf01064; orf01065; orf01066; orf01069; orf01070; orf01071; orf01072	orf00242; orf00243; orf00244; orf00259; orf00261; orf00262; orf00263; orf00264; orf00265; orf00266; orf01777; orf01778; orf01779	orf00172; orf00173; orf00174; orf00175; orf00177; orf00178; orf00184; orf00185; orf00186; orf00714	orf00243; orf00244; orf00245; orf00248; orf00252; orf00253; orf00254; orf00255; orf00256; orf00257; orf00258; orf00259; orf00260; orf00261	orf00172; orf00173; orf00174; orf00175; orf00176; orf00177; orf00178; orf00179; orf00180; orf00188; orf00192; orf00193; orf00194; orf00839; orf00840; orf00841; orf00860	orf00244; orf00245; orf00246; orf00249; orf00253; orf00254; orf00255; orf00256; orf00257; orf00258; orf00259; orf00260; orf00261; orf00262; orf01100; orf01724; orf01725; orf01726	orf00305; orf00306; orf00307; orf00311; orf00312; orf00318; orf00319; orf00320; orf00321; orf00322; orf00323; orf00324; orf00325; orf00326	orf01146; orf01147; orf01148; orf01149; orf01150; orf01151; orf01152; orf01402; orf01403; orf01404	orf00299; orf00300; orf00301; orf00311; orf00312; orf00313; orf00314; orf00315; orf00316; orf00317	orf00295; orf00296; orf00297; orf00366; orf00367; orf00368; orf00369; orf00370; orf00371; orf00372	orf00095; orf00096; orf00097; orf00098; orf00101; orf00102; orf00162; orf00163; orf00164; orf00165; orf00169; orf00172; orf00173; orf00174	orf00096; orf00097; orf00098; orf00099; orf00102; orf00103; orf00104; orf00105; orf00106; orf00107; orf00111; orf00114; orf00115; orf00116	orf00299; orf00300; orf00301; orf00311; orf00312; orf00313; orf00314; orf00315; orf00316; orf00317	orf00241; orf00242; orf00243; orf00252; orf00253; orf00254; orf00255; orf00256; orf00257; orf00258	orf01052; orf01053; orf01054; orf01057; orf01061; orf01062; orf01063; orf01064; orf01065; orf01066; orf01069; orf01070; orf01071; orf01072	orf00723; orf00724; orf00725; orf00726; orf00728; orf00737; orf00738; orf00739; orf00740; orf00741; orf00742	orf00094; orf00095; orf00096; orf00097; orf00098; orf00099; orf00100; orf00115; orf00116; orf00117; orf00664; orf00665; orf00666	orf00095; orf00096; orf00097; orf00098; orf00099; orf00100; orf00101; orf00116; orf00117; orf00118; orf00867	orf00381; orf00382; orf00383; orf00384; orf00386; orf00387; orf00393; orf00394; orf00395	orf00162; orf00163; orf00164; orf00165; orf00166; orf00167; orf00317; orf00318; orf00319; orf01481; orf01482; orf01583; orf01584	orf00223; orf00224; orf00225; orf00234; orf00235; orf00236; orf00237; orf00238; orf00239; orf00240; orf01097	orf00096; orf00453; orf00454; orf00455; orf00456; orf00457; orf00458; orf00473; orf00474; orf00475; orf01171	orf00168; orf00169; orf00170; orf00174; orf00175; orf00181; orf00182; orf00183; orf00184; orf00185; orf00186; orf00187; orf00188; orf00189; orf01873; orf01874; orf01875	orf00097; orf00098; orf00099; orf00100; orf00101; orf00102; orf00103; orf00104; orf00108; orf00109; orf00113; orf00116; orf00117; orf00118; orf01206	orf00708; orf00892; orf00893; orf00894; orf00895; orf00896; orf00897; orf00898; orf00913; orf00914; orf00915
	Capsule(Acinetobacter)	-	orf01825	orf01343	orf01343	-	-	-	-	-	-	-	-	-	-	-	-	-	-	-	-	-	-	-	-	-	-	-	-	-	-	-	-	-	-	-	-	-	-	-	-	-	-	-	-	-	-	-	-
	Capsule(Klebsiella)	-	orf00784	-	-	-	-	-	-	-	-	-	-	-	-	-	-	orf01146	orf00519	-	-	-	-	-	orf00351	orf00257	-	-	-	-	-	orf01144	-	-	orf00888	orf00830	-	-	orf00351	-	orf00102	orf00103	-	-	-	orf00460	-	-	orf00900
	Exopolysaccharide(Haemophilus)	pgi	orf00047	-	-	-	-	-	-	-	-	-	-	-	-	-	-	-	-	-	-	-	-	-	orf01846	-	-	-	-	-	-	-	-	-	-	-	-	-	orf01848	-	-	-	-	orf00120	-	-	-	-	-
	LPS(Francisella)	-	-	-	-	-	-	-	-	-	-	-	-	-	-	-	-	orf01147	-	-	-	-	-	-	orf00352	orf00258	-	-	-	-	-	orf01145	-	-	orf00889	orf00831	-	-	orf00352	-	orf00101	orf00102	-	orf01014	-	orf00459	-	-	orf00899
Invasion	Campylobacter invasion antigen	ciaB	orf00929	orf00047	orf00047	orf00048	orf00048	orf00048	orf00049	orf00048	orf01218	orf00047	orf00049	orf00048	orf00048	orf00049	orf00049	orf00046	orf00398	orf01512	orf01360	orf00049	orf00049	orf00049	orf00788	orf00047	orf01580	orf00049	orf00454	orf00049	orf00048	orf01682	orf00048	orf00048	orf01165	orf01107	orf00048	orf00048	orf00788	orf01177	orf00375	orf01438	orf01332	orf00949	orf01462	orf01348	orf01062	orf00370	orf01426
Motility and export apparatus	Flagella	Undetermined	orf00008	orf01665	orf01665	orf00951	orf01818	orf01684	orf01656	orf01721	orf01681	orf00950	orf01659	orf01674	orf01674	orf01673	orf01685	orf01720	orf01711	orf01850	orf01732	orf01659	orf01658	orf01657	orf01466	orf01729	orf01733	orf01699	orf01818	orf01672	orf01776	orf00945	orf00838	orf00840	orf01803	orf01743	orf00838	orf00951	orf01466	orf01118	orf01836	orf01555	orf01742	orf00937	orf01791	orf00439	orf01685	orf01799	orf00473
		Undetermined	-	orf00008	orf00008	orf00009	orf00009	orf00009	orf00010	orf00009	orf01574	orf00008	orf00010	orf00009	orf00009	orf00010	orf00010	orf00008	orf00437	orf01551	orf01321	orf00010	orf00010	orf00010	orf00750	orf00008	orf01541	orf00010	orf00493	orf00010	orf00009	orf01737	orf00009	orf00009	orf01126	orf01068	orf00009	orf00009	orf00750	orf01138	orf00412	orf01399	orf01293	-	orf01501	orf01746	orf01022	orf00410	orf01387
		flaA	-	orf01697	orf01698	orf00461	-	orf01414	-	orf01294	orf01086	-	-	orf00721	orf00721	-	-	orf00569	orf01740	orf00896	orf00551	-	-	-	-	orf01253	orf00624	-	-	-	orf01857	orf01249	orf01805	orf01801	-	-	orf01805	orf00461	-	-	orf00522	orf01767	orf00798	-	-	orf01827	orf01306	-	-
		flaB	-	orf01696	orf01697	orf00460	-	orf01415	-	orf01763	orf01085	-	-	orf00720	orf00720	-	-	orf00568	orf01739	orf00895	orf00550	-	-	-	-	orf01252	orf00623	-	-	-	orf01854	orf01248	orf01806	orf01802	-	-	orf01806	orf00460	-	-	orf00521	orf01766	orf00799	-	-	orf01826	orf01307	-	-
		flaC	orf00441	orf00355	orf00355	orf00477	orf00514	orf00454	orf00444	orf00820	orf00165	orf00379	orf00446	orf00455	orf00455	orf00452	orf00448	orf00315	orf00848	orf00353	orf00540	orf00445	orf00370	orf00370	orf00015	orf00618	orf00613	orf00445	orf00517	orf00373	orf00819	orf00205	orf00422	orf00583	orf00367	orf00309	orf00422	orf00477	orf00015	orf00015	orf00820	orf00337	orf00017	orf01851	orf00354	orf00246	orf00325	orf00434	orf00443
		flaG	orf00589	orf00508	orf00509	orf00621	orf00662	orf00600	orf00592	orf00972	orf00017	orf00607	orf00592	orf00602	orf00602	orf00603	orf00595	orf00460	orf01285	orf00845	orf00388	orf00591	orf00515	orf00515	orf00161	orf00471	orf00462	orf00595	orf00664	orf00519	orf00971	orf00471	orf00560	orf00728	orf00517	orf00459	orf00560	orf00621	orf00161	orf00158	orf00970	orf00478	orf00170	orf00710	orf00503	orf01589	orf00473	orf00584	orf00302
		flgB	orf00608	orf00527	orf00528	orf00640	orf00681	orf00619	orf00611	orf00991	orf00515	orf00626	orf00611	orf00621	orf00621	orf00622	orf00614	orf00479	orf01304	orf00826	orf00369	orf00610	orf00534	orf00534	orf00180	orf00452	orf00443	orf00614	orf00683	orf00538	orf00990	orf00452	orf00579	orf00747	orf00536	orf00478	orf00579	orf00640	orf00180	orf00177	orf00989	orf00497	orf00189	orf00185	orf00522	orf00941	orf00492	orf00603	orf00283
		flgC	orf00609	orf00528	orf00529	orf00641	orf00682	orf00620	orf00612	orf00992	orf00514	orf00627	orf00612	orf00622	orf00622	orf00623	orf00615	orf00480	orf01305	orf00825	orf00368	orf00611	orf00535	orf00535	orf00181	orf00451	orf00442	orf00615	orf00684	orf00539	orf00991	orf00451	orf00580	orf00748	orf00537	orf00479	orf00580	orf00641	orf00181	orf00178	orf00990	orf00498	orf00190	orf00184	orf00523	orf00940	orf00493	orf00604	orf00282
		flgD	orf00930	orf01664	orf01664	orf00952	orf01817	orf01683	orf01655	orf01722	orf01679	orf00951	orf01658	orf01673	orf01673	orf01672	orf01684	orf01719	orf01712	orf01849	orf01731	orf01658	orf01657	orf01656	orf01465	orf01728	orf01732	orf01698	orf01817	orf01671	orf01775	orf00946	orf00837	orf00841	orf01802	orf01742	orf00837	orf00952	orf01465	orf01117	orf01837	orf01556	orf01741	orf00938	orf01790	orf00438	orf01686	orf01798	orf00474
		flgE2	orf01191	orf00834	orf00835	orf01409	orf01546	orf01177	orf01215	orf01409	orf00612	orf01151	orf01216	orf01225	orf01225	orf00964	orf01455	orf01090	orf01246	orf01142	orf01280	orf01216	orf00995	orf00995	orf00514	orf01217	orf01500	orf01493	orf01545	orf01134	orf01406	orf01586	orf01249	orf01439	orf01005	orf00947	orf01333	orf01409	orf00514	orf00486	orf01293	orf01263	orf01252	orf00415; orf00416	orf00784	orf00987	orf00983	orf01070	orf01626
		flgE	orf00931	orf01663	orf01663	orf00953	orf01816	orf01682	orf01654	orf01723	orf01678	orf00952	orf01657	orf01672	orf01672	orf01671	orf01683	orf01718	orf01713	orf01848	orf01730	orf01657	orf01656	orf01655	orf01464	orf01727	orf01731	orf01697	orf01816	orf01670	orf01774	orf00947	orf00836	orf00842	orf01801	orf01741	orf00836	orf00953	orf01464	orf01116	orf01838	orf01557	orf01740	-	orf01789	orf00437	orf01687	orf01797	orf00475
		flgG2	orf00464	orf00378	orf00378	orf00500	orf00537	orf00477	orf00467	orf00843	orf00142	orf00402	orf00469	orf00478	orf00478	orf00475	orf00471	orf00338	orf00871	orf00376	orf00517	orf00468	orf00393	orf00393	orf00038	orf00595	orf00590	orf00468	orf00540	orf00396	orf00842	orf00228	orf00445	orf00606	orf00390	orf00332	orf00445	orf00500	orf00038	orf00038	orf00843	orf00360	orf00040	orf01052	orf00377	orf00269	orf00348	orf00457	orf00420
		flgG	orf00463	orf00377	orf00377	orf00499	orf00536	orf00476	orf00466	orf00842	orf00143	orf00401	orf00468	orf00477	orf00477	orf00474	orf00470	orf00337	orf00870	orf00375	orf00518	orf00467	orf00392	orf00392	orf00037	orf00596	orf00591	orf00467	orf00539	orf00395	orf00841	orf00227	orf00444	orf00605	orf00389	orf00331	orf00444	orf00499	orf00037	orf00037	orf00842	orf00359	orf00039	orf01053	orf00376	orf00268	orf00347	orf00456	orf00421
		flgH	orf00474	orf00387	orf00387	orf00510	orf00546	orf00486	orf00476	orf00852	orf00133	orf00411	orf00478	orf00487	orf00487	orf00484	orf00480	orf00347	orf00880	orf00386	orf00508	orf00477	orf00402	orf00402	orf00047	orf00586	orf00581	orf00477	orf00549	orf00405	orf00851	orf00237	orf00454	orf00616	orf00399	orf00341	orf00454	orf00510	orf00047	orf00047	orf00852	orf00369	orf00049	orf00105	orf00387	orf00279	orf00357	orf00467	orf00411
		flgI	orf00811	orf00972	orf00973	orf00831	orf00879	orf01226	orf01346	orf01186	orf00783	orf00828	orf01443	orf00825	orf00825	orf00821	orf00830	orf00683	orf00546	orf01015	orf00661	orf01444	orf01224	orf01223	orf00378	orf00922	orf00734	orf00826	orf00880	orf01080	orf01185	orf00754	orf01054	orf01215	orf00916	orf00858	orf01054	orf00831	orf00378	orf00373	orf00693	orf00895	orf00687	orf00359	orf01117	orf00124	orf00867	orf01226	orf00680
		flgK	orf00815	orf00976	orf00977	orf00835	orf00883	orf01230	orf01350	orf01182	orf00787	orf00832	orf01439	orf00829	orf00829	orf00825	orf00834	orf00687	orf00550	orf01019	orf00665	orf01440	orf01220	orf01219	orf00382	orf00918	orf00738	orf00830	orf00884	orf01076	orf01181	orf00750	orf01058	orf01219	orf00920	orf00862	orf01058	orf00835	orf00382	orf00377	orf00697	orf00899	orf00683	orf00363	orf01121	orf00128	orf00863	orf01230	orf00676
		flgL	orf00005	orf00005	orf00005	orf00006	orf00006	orf00006	orf00007	orf00006	orf01570	orf00005	orf00007	orf00006	orf00006	orf00007	orf00007	orf00005	orf00440	orf01554	orf01318	orf00007	orf00007	orf00007	orf00747	orf00005	orf01538	orf00007	orf00496	orf00007	orf00006	orf01734	orf00006	orf00006	orf01123	orf01065	orf00006	orf00006	orf00747	orf01135	orf00415	orf01395	orf01290	orf00431	orf01504	orf01743	orf01019	orf00413	orf01384
		flgR	orf00190	orf00120	orf00120	orf00122	orf00190	orf00123	orf00122	orf00189	orf00656	orf00124	orf00122	orf00121	orf00121	orf00123	orf00123	orf00186	orf00323	orf00105	orf00228	orf00122	orf00122	orf00122	orf00930	orf00120	orf00301	orf00122	orf00312	orf00122	orf00189	orf01087	orf00180	orf00176	orf00296	orf00238	orf00180	orf00122	orf00930	orf01415	orf00240	orf00237	orf00517	orf00896	orf00105	orf00597	orf00053	orf00232	orf01036
		flhA	orf00009	orf00009	orf00009	orf00010	orf00010	orf00010	orf00011	orf00010	orf01575	orf00009	orf00011	orf00010	orf00010	orf00011	orf00011	orf00009	orf00436	orf01550	orf01322	orf00011	orf00011	orf00011	orf00751	orf00009	orf01542	orf00011	orf00492	orf00011	orf00010	orf01738	orf00010	orf00010	orf01127	orf01069	orf00010	orf00010	orf00751	orf01139	orf00411	orf01400	orf01294	orf01591	orf01500	orf01747	orf01023	orf00409	orf01388
		flhB	orf01397	orf00709	orf00710	orf01200	orf01042	orf00802	orf00797	orf00711	orf01360	orf01409	orf00797	orf01021	orf01021	orf01223	orf01035	orf00886	orf00739	orf00637	orf00861	orf00796	orf00720	orf00721	orf01263	orf00717	orf00934	orf00992	orf01043	orf00725	orf00710	orf00092	orf00939	orf01091	orf00723	orf00665	orf00939	orf01200	orf01263	orf00929	orf01175	orf00684	orf00886	orf01457	orf00905	orf00750	orf00670	orf00789	orf00094
		flhF	orf00951	orf01362	orf01363	orf00969	orf01288	orf00910	orf00891	orf00430	orf01404	orf00973	orf00891	orf01262	orf01262	orf01319	orf01129	orf01447	orf00986	orf01395	orf01158	orf00890	orf00814	orf00815	orf01444	orf00957	orf01231	orf01091	orf01288	orf00819	orf00430	orf00962	orf00820	orf00858	orf01521	orf01462	orf00820	orf00969	orf01444	orf01100	orf01524	orf01572	orf00985	orf00942	orf01346	orf00421	orf01762	orf01032	orf00490
		flhG	orf00950	orf01361	orf01362	orf00968	orf01287	orf00909	orf00890	orf00429	orf01403	orf00972	orf00890	orf01261	orf01261	orf01318	orf01128	orf01448	orf00985	orf01394	orf01159	orf00889	orf00813	orf00814	orf01445	orf00956	orf01232	orf01090	orf01287	orf00818	orf00429	orf00961	orf00821	orf00857	orf01522	orf01463	orf00821	orf00968	orf01445	orf01101	orf01523	orf01571	orf00984	orf00941	orf01345	orf00422	orf01761	orf01033	orf00489
		fliA	orf00948	orf01359	orf01360	orf00966	orf01285	orf00907	orf00888	orf00427	orf01401	orf00970	orf00888	orf01259	orf01259	orf01316	orf01126	orf01450	orf00983	orf01392	orf01161	orf00887	orf00811	orf00812	orf01447	orf00954	orf01234	orf01088	orf01285	orf00816	orf00427	orf00959	orf00823	orf00855	orf01524	orf01465	orf00823	orf00966	orf01447	orf01103	orf01521	orf01569	orf00982	orf01428	orf01343	orf00424	orf01759	orf01035	orf00487
		fliD	orf00588	orf00507	orf00508	orf00620	orf00661	orf00599	orf00591	orf00971	orf00018	orf00606	orf00591	orf00601	orf00601	orf00602	orf00594	orf00459	orf01284	orf00846	orf00389	orf00590	orf00514	orf00514	orf00160	orf00472	orf00463	orf00594	orf00663	orf00518	orf00970	orf00472	orf00559	orf00727	orf00516	orf00458	orf00559	orf00620	orf00160	orf00157	orf00969	orf00477	orf00169	orf00709	orf00502	orf01590	orf00472	orf00583	orf00303
		fliE	orf00610	orf00529	orf00530	orf00642	orf00683	orf00621	orf00613	orf00993	orf00513	orf00628	orf00613	orf00623	orf00623	orf00624	orf00616	orf00481	orf01306	orf00824	orf00367	orf00612	orf00536	orf00536	orf00182	orf00450	orf00441	orf00616	orf00685	orf00540	orf00992	orf00450	orf00581	orf00749	orf00538	orf00480	orf00581	orf00642	orf00182	orf00179	orf00991	orf00499	orf00191	orf00183	orf00524	orf00939	orf00494	orf00605	orf00281
		fliF	orf01416	orf00690	orf00691	orf01181	orf01023	orf00783	orf00816	orf00692	orf01379	orf01428	orf00816	orf01002	orf01002	orf01242	orf01054	orf00867	orf00720	orf00618	orf00880	orf00815	orf00739	orf00740	orf01282	orf00698	orf00953	orf00973	orf01024	orf00744	orf00691	orf00073	orf00920	orf01072	orf00742	orf00684	orf00920	orf01181	orf01282	orf00948	orf01194	orf00665	orf00867	orf00581	orf00886	orf00769	orf00689	orf00808	orf00075
		fliG	orf01415	orf00691	orf00692	orf01182	orf01024	orf00784	orf00815	orf00693	orf01378	orf01427	orf00815	orf01003	orf01003	orf01241	orf01053	orf00868	orf00721	orf00619	orf00879	orf00814	orf00738	orf00739	orf01281	orf00699	orf00952	orf00974	orf01025	orf00743	orf00692	orf00074	orf00921	orf01073	orf00741	orf00683	orf00921	orf01182	orf01281	orf00947	orf01193	orf00666	orf00868	orf00579; orf00580	orf00887	orf00768	orf00688	orf00807	orf00076
		fliH	orf01414	orf00692	orf00693	orf01183	orf01025	orf00785	orf00814	orf00694	orf01377	orf01426	orf00814	orf01004	orf01004	orf01240	orf01052	orf00869	orf00722	orf00620	orf00878	orf00813	orf00737	orf00738	orf01280	orf00700	orf00951	orf00975	orf01026	orf00742	orf00693	orf00075	orf00922	orf01074	orf00740	orf00682	orf00922	orf01183	orf01280	orf00946	orf01192	orf00667	orf00869	orf00578	orf00888	orf00767	orf00687	orf00806	orf00077
		fliI	orf01788	orf01272	orf01271	orf01692	orf01678	orf01620	orf01592	orf01632	orf01001	orf01265	orf01595	orf01664	orf01664	orf01076	orf01621	orf01653	orf01605	orf01732	orf01687	orf01595	orf01559	orf01558	orf00690	orf01638	orf01722	orf01689	orf01677	orf01573	orf01733	orf00833	orf01646	orf01795	orf01755	orf01695	orf01646	orf01692	orf00690	orf00600	orf01729	orf01488	orf01697	orf00870	orf00670	orf01461	orf01635	orf01699	orf01218
		fliL	orf00773	orf01336	orf01336	orf00785	orf00829	orf01344	orf01531	orf01227	orf00732	orf00783	orf01534	orf00790	orf00790	orf00786	orf00780	orf00637	orf00508	orf00965	orf00618	orf01532	orf01422	orf01421	orf00340	orf01320	orf00691	orf00782	orf00830	orf01427	orf01226	orf01316	orf01520	orf01479	orf00877	orf00819	orf01520	orf00785	orf00340	orf00337	orf00587	orf00841	orf00729	orf00229	orf01067	orf00070	orf01238	orf01507	orf00732
		fliM	orf00947	orf01358	orf01359	orf00965	orf01284	orf00906	orf00887	orf00426	orf01400	orf00969	orf00887	orf01258	orf01258	orf01315	orf01125	orf01451	orf00982	orf01391	orf01162	orf00886	orf00810	orf00811	orf01448	orf00953	orf01235	orf01087	orf01284	orf00815	orf00426	orf00958	orf00824	orf00854	orf01525	orf01466	orf00824	orf00965	orf01448	orf01104	orf01520	orf01568	orf00981	orf01426	orf01342	orf00425	orf01758	orf01036	orf00486
		fliN	orf01381	orf00725	orf00726	orf01217	orf01058	orf00818	orf00781	orf00727	orf01342	orf01393	orf00781	orf01037	orf01037	orf01207	orf01019	orf00902	orf00755	orf00653	orf00845	orf00780	orf00704	orf00705	orf01247	orf00733	orf00918	orf01008	orf01059	orf00709	orf00726	orf00108	orf00955	orf01108	orf00707	orf00649	orf00955	orf01217	orf01247	orf00913	orf01159	orf00700	orf00902	orf00607	orf00921	orf00734	orf00654	orf00773	orf00110
		fliP	orf01559	orf01092	orf01093	orf01517	orf01207	orf01422	orf01114	orf01671	orf00380	orf01539	orf01115	orf01354	orf01354	orf01537	orf01354	orf01323	orf01476	orf01244	orf01486	orf01115	orf01283	orf01282	orf01550	orf01644	orf01313	orf01313	orf01208	orf01286	orf01477	orf00585	orf01702	orf01621	orf01321	orf01263	orf01702	orf01517	orf01550	orf01331	orf01444	orf01102	orf01484	orf01838	orf01203	orf01732	orf01154	orf01401	orf01340
		fliQ	orf01244	orf00886	orf00887	orf01354	orf01493	orf01123	orf01267	orf01355	orf00558	orf01204	orf01268	orf01171	orf01171	orf01016	orf01509	orf01037	orf01192	orf01088	orf01228	orf01268	orf01047	orf01047	orf00566	orf01165	orf01448	orf01441	orf01492	orf01186	orf01352	orf00893	orf01303	orf01384	orf01059	orf01001	orf01279	orf01354	orf00566	orf00540	orf01347	orf01208	orf01199	-	orf00730	orf01041	orf00929	orf01124	orf01158
		fliR	orf00353	orf00271	orf00271	orf00280	orf00352	orf00291	orf00284	orf00348	orf00186	orf00289	orf00284	orf00291	orf00291	orf00284	orf00284	orf01176	orf00163	orf00262	orf00074	orf00284	orf00284	orf00284	orf01094	orf00288	orf00150	orf00283	orf00149	orf00286	orf00348	orf01174	orf00339	orf00394	orf00073	orf00074	orf00339	orf00280	orf01094	orf00764	orf00072	orf00073	orf00359	-	orf00262	orf01148	orf00211	orf00075	orf00870
		fliS	orf00587	orf00506	orf00507	orf00619	orf00660	orf00598	orf00590	orf00970	orf00019	orf00605	orf00590	orf00600	orf00600	orf00601	orf00593	orf00458	orf01283	orf00847	orf00390	orf00589	orf00513	orf00513	orf00159	orf00473	orf00464	orf00593	orf00662	orf00517	orf00969	orf00473	orf00558	orf00726	orf00515	orf00457	orf00558	orf00619	orf00159	orf00156	orf00968	orf00476	orf00168	orf00707	orf00501	orf01591	orf00471	orf00582	orf00304
		fliY	orf00946	orf01357	orf01358	orf00964	orf01283	orf00905	orf00886	orf00425	orf01399	orf00968	orf00886	orf01257	orf01257	orf01314	orf01124	orf01452	orf00981	orf01390	orf01163	orf00885	orf00809	orf00810	orf01449	orf00952	orf01236	orf01086	orf01283	orf00814	orf00425	orf00957	orf00825	orf00853	orf01526	orf01467	orf00825	orf00964	orf01449	orf01105	orf01519	orf01567	orf00980	orf01489	orf01341	orf00426	orf01757	orf01037	orf00485
		motA	orf01395	orf00711	orf00712	orf01202	orf01044	orf00804	orf00795	orf00713	orf01358	orf01407	orf00795	orf01023	orf01023	orf01221	orf01033	orf00888	orf00741	orf00639	orf00859	orf00794	orf00718	orf00719	orf01261	orf00719	orf00932	orf00994	orf01045	orf00723	orf00712	orf00094	orf00941	orf01093	orf00721	orf00663	orf00941	orf01202	orf01261	orf00927	orf01173	orf00686	orf00888	orf01455	orf00907	orf00748	orf00668	orf00787	orf00096
		motB	orf01396	orf00710	orf00711	orf01201	orf01043	orf00803	orf00796	orf00712	orf01359	orf01408	orf00796	orf01022	orf01022	orf01222	orf01034	orf00887	orf00740	orf00638	orf00860	orf00795	orf00719	orf00720	orf01262	orf00718	orf00933	orf00993	orf01044	orf00724	orf00711	orf00093	orf00940	orf01092	orf00722	orf00664	orf00940	orf01201	orf01262	orf00928	orf01174	orf00685	orf00887	orf01456	orf00906	orf00749	orf00669	orf00788	orf00095
		pflA	orf01100	orf01526	orf01527	orf01117	orf01433	orf01062	orf01038	orf00577	orf01727	orf01120	orf01039	orf01557	orf01557	orf01467	orf01277	orf01600	orf01131	orf01837	orf01004	orf01038	orf00961	orf00962	orf01777	orf01103	orf01077	orf01238	orf01433	orf00965	orf00576	orf01570	orf00672	orf01007	orf01601	orf01542	orf00672	orf01117	orf01740	orf01559	orf01599	orf01062	orf01138	orf01157	orf01584	orf01335	orf01469	orf00886	orf01596
Secretion system	Type IV secretion system	virB10	-	-	-	-	orf01739	-	-	-	-	-	-	-	-	-	-	-	-	orf01884	-	-	-	-	-	-	-	-	orf01739	-	-	-	-	-	-	-	-	-	-	-	-	-	-	-	orf01715	-	-	-	-
		virB4	-	-	-	-	orf01736	-	-	-	-	-	-	-	-	-	-	-	-	orf01887	-	-	-	-	-	-	-	-	orf01736	-	-	-	-	-	-	-	-	-	-	-	-	-	-	-	orf01718	-	-	-	-
		virB8	-	-	-	-	orf01737	-	-	-	-	-	-	-	-	-	-	-	-	orf01886	-	-	-	-	-	-	-	-	orf01737	-	-	-	-	-	-	-	-	-	-	-	-	-	-	-	orf01717	-	-	-	-
		virB9	-	-	-	-	orf01738	-	-	-	-	-	-	-	-	-	-	-	-	orf01885	-	-	-	-	-	-	-	-	orf01738	-	-	-	-	-	-	-	-	-	-	-	-	-	-	-	orf01716	-	-	-	-
		virD4	-	-	-	-	orf01744	-	-	-	-	-	-	-	-	-	-	-	-	orf01879	-	-	-	-	-	-	-	-	orf01744	-	-	-	-	-	-	-	-	-	-	-	-	-	-	-	orf01710	-	-	-	-
	Lvh (Legionella vir homologs) type IVA secretion system(Legionella)	virB	-	-	-	orf01728	-	-	-	-	orf01755	-	-	-	-	-	-	orf01796	orf01667	-	orf01752	-	-	-	-	-	orf01753	-	-	-	orf01795	-	-	-	orf01816	orf01770	-	orf01728	-	orf01738	-	-	orf01781	-	orf01821	-	orf01727	-	-
	T6SS(Aeromonas)	-	-	-	-	-	-	-	-	-	-	-	-	-	-	-	-	-	-	-	-	-	-	-	-	-	-	-	-	-	-	-	-	-	-	-	-	-	-	-	-	-	-	-	-	-	-	-	-
	Type IV secretion system(Brucella)	virB11	-	-	-	-	orf01687	-	-	-	-	-	-	-	-	-	-	-	-	-	-	-	-	-	-	orf01510	-	orf01536	orf01687	-	-	-	-	-	-	-	-	-	-	-	-	-	-	-	-	-	-	orf01710	-
	ACE T6SS(Escherichia)	aec17	-	-	-	-	-	-	-	-	-	-	-	-	-	-	-	-	-	-	-	-	-	-	-	-	-	-	-	-	-	-	-	-	-	-	-	-	-	-	-	-	-	-	-	-	-	-	-
Toxin	Cytolethal distending toxin	cdtA	orf01452	orf00660	orf00661	orf01152	orf00993	orf00751	-	-	-	orf01464	-	orf00970	orf00970	-	orf01084	orf00835	-	-	orf00913	-	-	-	orf01318	orf00668	orf00986	orf00944	orf00994	-	-	orf00039	-	-	orf00777	orf00719	-	orf01152	orf01318	orf00983	-	orf00631	orf00836	-	-	orf00804	-	orf00843	orf00039
		cdtB	orf01453	orf00659	orf00660	orf01151	orf00992	orf00750	orf00848	orf00661	orf01649	orf01465	orf00848	orf00969	orf00969	orf01274	orf01085	orf00834	orf00687	orf00586	orf00914	orf00847	orf00771	orf00772	orf01319	orf00667	orf00987	orf00943	orf00993	orf00776	orf00660	orf00038	orf00886	orf01042	orf00778	orf00720	orf00886	orf01151	orf01319	orf00984	orf01226	orf00630	orf00835	orf00154	orf00854	orf00805	orf00721	-	orf00038
		cdtC	-	-	-	-	-	-	orf00850	-	-	-	orf00850	-	-	-	-	-	-	-	-	orf00849	orf00773	orf00774	-	-	-	-	-	orf00778	-	-	-	-	-	-	-	-	-	-	-	-	-	-	-	-	-	-	-
	Phytotoxin phaseolotoxin(Pseudomonas)	cysC1	-	-	-	orf00797	orf00842	orf01707	orf01693	-	orf00740	-	orf01698	-	-	-	-	-	-	orf00973	-	orf01690	orf01697	orf01699	-	orf00949	-	orf00791	orf00843	orf01703	-	-	orf01777	orf01796	-	-	orf01794	orf00797	-	-	-	-	-	-	orf01075	-	orf00894	orf01197	-
	VAS effector proteins(Vibrio)	hcp-1	-	-	-	-	-	-	-	-	-	-	-	-	-	-	-	-	-	-	-	-	-	-	-	-	-	-	-	-	-	-	-	-	-	-	-	-	-	-	-	-	-	-	-	-	-	-	-
Others	O-antigen(Yersinia)	-	orf00785	-	-	-	-	-	-	-	-	-	-	-	-	-	-	orf01137	orf00520	-	-	-	-	-	-	orf00248	-	orf00807	-	-	-	orf01408	orf01786	-	-	-	orf01785	-	orf00352	-	orf00111	orf00112	-	-	-	orf00469	-	-	orf00909
		ddhA	-	-	-	-	-	-	-	-	-	-	-	-	-	-	-	orf01141	-	-	-	-	-	-	-	orf00252	-	orf00806	-	-	-	orf01412	orf01787	-	-	-	orf01784	-	-	-	orf00107	orf00108	-	-	-	orf00465	-	-	orf00905
[truncated: 73 more columns]

## Sheet: Capsule biosynthesis and transp
Quantitative statistics of Capsule biosynthesis and transport related genes in strains in each year
Year	2018	2019	2020	2021
	12	14	14	36
	15	18	14	14
	19	15	14	12
	19	15	26	24
	17	14	18	22
	21	17	21	18
	14	15	18	29
	14	18	15	31
	19	20	26	33
	17	28	16	24
	20	19	21	31
	14	11	22	18
	17	17	19	27
	17	28	15	26
	17	17	14	35
	17	20	23	26
	17	18	19	26
	9	28	26	28
	17	22	20	18
	19	23	16	12
	14	17	24	31
	15	17	26	31
	16	19	17	36
	17	23	27	19
	20	18	21	27
	22	15	26	23
	19	22	18	40
	22	18	21	39
	14	15	12	25
	20	21	12	24
average	17	18.7333	19.3667	26.1667

## Sheet: LOS
Quantitative statistics of LOS related genes in strains in each year
Year	2018	2019	2020	2021
	15	10	20	22
	13	10	12	21
	13	14	17	18
	10	11	14	16
	14	9	18	15
	17	9	19	17
	14	11	22	18
	17	11	18	14
	14	10	17	16
	10	19	20	27
	17	12	18	19
	17	14	15	14
	17	19	17	26
	18	15	17	18
	17	12	17	16
	15	14	11	14
	17	10	17	21
	10	10	17	16
	11	14	9	15
	21	11	12	19
	14	13	12	9
	11	9	13	9
	11	11	17	12
	14	17	22	14
	13	17	11	15
	10	14	15	10
	14	11	20	12
	17	14	18	17
	14	11	15	9
	10	18	15	19
average	14.1667	12.6667	16.1667	16.2667
